# Supplementary material for: Unlocking the genetic diversity of Creole wheats
Source: Sci Rep. 2016 Mar 15;6:23092. doi: 10.1038/srep23092 (PMC4791556; doi:10.1038/srep23092)
Supplement: Supplementary Table 5 [file srep23092-s2.xls]

## Sheet: Chihuahua
MarkerName	Allele	F1	F2	F3	F4	F5
1101886|F|0--10:G>C	G	0.9953	0.999	0.7521	1	0.9907
1043086|F|0--18:G>C	G	0.9971	0.998	0.7707	1	0.9887
1145310|F|0--9:G>T	G	0.9495	0.999	0.7977	1	0.9946
1077120|F|0--45:T>G	T	0.9654	0.9952	0.9951	1	0.9709
2262423|F|0--16:A>G	A	0.9637	0.9956	0.9957	1	0.9706
1072282|F|0--9:T>A	T	0.9653	0.9972	0.9952	1	0.9723
2244540|F|0--18:G>C	G	0.9874	0.994	0.9846	1	0.9216
100015419|F|0--14:G>C	G	0.9865	0.9936	0.9832	1	0.9184
2277640|F|0--66:A>G	A	0.9273	0.9931	0.9255	1	0.9468
2291632|F|0--47:T>G	T	0.9669	0.9961	0.9957	1	0.9719
1104745|F|0--8:C>T	C	0.9843	0.9938	0.9823	1	0.9149
1074506|F|0--13:A>G	A	0.9884	0.9886	0.9942	1	0.9677
1207499|F|0--18:C>T	C	0.9949	0.9961	0.9877	1	0.9344
1088068|F|0--11:A>C	A	0.9193	0.9944	0.93	1	0.9483
1088862|F|0--51:T>C	T	0.9919	0.987	0.9878	1	0.9149
1371306|F|0--15:T>C	C	0.9671	0.9516	0.9954	1	0.9702
2277971|F|0--22:T>C	T	0.9882	0.9366	0.9914	1	0.9218
1125402|F|0--21:C>G	C	0.9361	0.9991	0.9816	1	0.9695
2277846|F|0--19:G>C	C	0.9931	0.9912	0.984	1	0.9492
2256210|F|0--48:C>T	C	0.858	0.996	0.9882	1	0.973
2290659|F|0--38:T>C	T	0.9947	0.996	0.7631	1	0.9951
1104541|F|0--32:G>T	G	0.9833	0.999	0.9835	1	0.9847
2277797|F|0--27:C>T	C	0.9333	0.9968	0.974	1	0.9794
984519|F|0--68:T>A	T	0.991	0.9962	0.8478	1	0.9793
3026490|F|0--100125322|F|0--14:A>G	A	0.9395	0.9921	0.9501	1	0.9637
1038294|F|0--59:T>A	T	0.9921	0.9554	0.9972	1	0.9239
2276459|F|0--7:G>A	G	0.8056	0.9954	0.984	1	0.969
100112321|F|0--10:C>T	C	0.9961	0.997	0.9967	1	0.9843
1080709|F|0--65:G>T	G	0.9911	0.9613	0.9659	1	0.9846
1118464|F|0--12:C>T	C	0.9953	0.9988	0.7441	1	0.9972
1065374|F|0--16:T>G	T	0.9324	0.9941	0.947	1	0.9632
1107582|F|0--28:C>G	C	0.9453	0.9532	0.9742	1	0.9565
1056945|F|0--55:C>G	C	0.9717	0.9717	0.9948	1	0.9405
1049462|F|0--31:A>C	A	0.9641	0.9698	0.9983	1	0.9356
3022889|F|0--26:C>T	C	0.9848	0.8916	0.9937	1	0.9253
1203632|F|0--21:A>G	A	0.9963	0.8936	0.9986	1	0.939
100058535|F|0--12:G>T	G	0.9782	0.9097	0.992	1	0.9479
1038007|F|0--63:A>G	A	0.9436	0.9719	0.9972	1	0.9481
1042687|F|0--24:C>T	C	0.9841	0.9929	0.9838	1	0.9492
981204|F|0--44:A>C	A	0.9865	0.917	0.9983	1	0.9301
100099386|F|0--1721942|F|0--31:T>C	T	0.9737	0.9726	0.9951	1	0.9458
1088356|F|0--10:C>G	C	0.9892	0.9663	0.9986	1	0.9299
1048000|F|0--22:C>G	C	0.993	0.9759	0.9101	1	0.9731
1117400|F|0--43:G>C	G	0.9781	0.994	0.9902	1	0.9859
1050169|F|0--45:G>A	G	0.9939	0.9978	0.9762	1	0.978
1208267|F|0--68:C>G	C	0.953	0.9429	0.9902	1	0.9561
1211705|F|0--55:G>T	G	0.9953	0.9977	0.9884	1	0.9322
100087045|F|0--63:T>C	T	0.9926	0.9308	0.9929	1	0.9213
1203571|F|0--22:G>A	G	0.9926	0.9941	0.98	1	0.9799
2277075|F|0--55:C>A	C	0.914	0.9929	0.9946	1	0.9653
1102529|F|0--16:C>G	C	0.9547	0.9646	0.997	1	0.9506
2245034|F|0--50:C>A	C	0.9988	0.9977	0.8789	1	0.976
2260096|F|0--13:C>T	C	0.9896	0.9969	0.9887	1	0.9352
1200770|F|0--18:G>C	G	0.9898	0.8929	0.9877	1	0.9516
100124706|F|0--10:C>T	C	0.9947	0.998	0.8027	1	0.9961
1328893|F|0--54:C>G	C	0.9969	0.9971	0.8179	1	0.998
1088941|F|0--54:G>A	G	0.996	0.998	0.987	1	0.9381
2256612|F|0--100106143|F|0--8:G>C	G	0.9738	0.9768	0.9955	1	0.9548
1865418|F|0--16:G>A	A	0.9903	0.9863	0.9975	1	0.9746
978099|F|0--12:G>A	G	0.9357	0.8747	0.9931	1	0.9755
1101682|F|0--30:G>A	G	0.9726	0.9842	0.9701	1	0.9443
1200785|F|0--8:C>A	C	0.9061	0.9933	0.994	1	0.9779
1105949|F|0--26:A>G	A	0.9874	0.996	0.992	1	0.9869
1217183|F|0--68:C>G	C	0.9349	0.9867	0.8875	1	0.9683
100083192|F|0--32:C>G	C	0.9955	0.9953	0.9956	1	0.9857
1075480|F|0--15:C>A	C	0.9623	0.9971	0.9979	1	0.9916
100105723|F|0--7:C>G	C	0.9127	0.9821	0.9947	1	0.9656
1000705|F|0--32:G>C	G	0.9786	0.9828	0.9991	1	0.9377
1115072|F|0--26:A>G	G	0.9959	0.9717	0.9854	1	0.9394
1064697|F|0--48:T>C	T	0.9685	0.997	0.987	1	0.9734
1206348|F|0--45:C>G	C	0.9388	0.9683	0.9718	1	0.9742
1202218|F|0--43:T>G	T	0.9837	0.9968	0.9924	1	0.98
2292989|F|0--44:C>T	C	0.9867	0.9521	0.9981	1	0.9194
1041188|F|0--59:T>A	T	0.9798	0.9949	0.9024	1	0.9765
1132239|F|0--62:A>G	G	0.9687	0.9731	0.9895	1	0.9612
1079349|F|0--61:G>T	G	0.9142	0.8612	0.9948	1	0.9827
1201895|F|0--9:T>C	T	0.961	0.9919	0.9767	1	0.9691
1067422|F|0--20:C>T	C	0.8885	0.9888	0.9844	1	0.9908
1116079|F|0--22:C>G	C	0.9867	0.9962	0.9873	1	0.9563
1088469|F|0--68:C>T	C	0.9827	0.9951	0.9742	1	0.9855
1101863|F|0--46:G>C	G	0.9415	0.9698	0.9758	1	0.9737
1126242|F|0--16:C>G	C	0.9204	0.9653	0.9816	1	0.9569
1207429|F|0--60:A>T	A	0.9979	0.9991	0.9973	1	0.9951
100138479|F|0--63:G>A	G	0.9972	0.997	0.9932	1	0.9966
2277704|F|0--9:G>T	G	0.9948	0.9955	0.9957	1	0.9964
2281968|F|0--39:A>C	A	0.9651	0.9941	0.9816	1	0.9926
2295529|F|0--19:C>A	C	0.9737	0.9434	0.9907	1	0.9725
1086056|F|0--30:C>T	C	0.9518	0.9907	0.9628	1	0.9602
2272209|F|0--8:A>T	A	0.999	0.9671	0.866	1	0.9896
1132876|F|0--40:C>A	C	0.9718	0.9941	0.9908	1	0.9396
2291572|F|0--46:G>C	G	0.9694	0.9765	0.9904	1	0.9754
1192854|F|0--43:G>T	G	0.8861	0.9223	0.9914	1	0.9772
1211082|F|0--55:G>A	G	0.9618	0.9883	0.9879	1	0.9767
3222259|F|0--24:G>C	G	0.9788	0.9749	0.9958	1	0.9504
1219593|F|0--27:G>C	G	0.995	0.9943	0.9952	1	0.9537
1058686|F|0--42:A>G	A	0.9891	0.9951	0.9827	1	0.9519
1391516|F|0--41:C>G	C	0.9453	0.9455	0.9892	1	0.9732
1211791|F|0--14:A>G	A	0.9968	0.9978	0.9952	1	0.9827
1087695|F|0--24:G>C	G	0.996	0.9988	0.9992	1	0.9992
1722071|F|0--29:C>T	T	0.9131	0.9969	0.9582	1	0.9854
1203954|F|0--67:A>T	A	0.9992	0.9945	0.8684	1	0.9921
1343600|F|0--53:C>T	C	0.9794	0.9571	0.9564	1	0.9593
1094446|F|0--30:G>A	G	0.9548	0.9981	0.9627	1	0.9836
1060126|F|0--8:T>G	T	0.9601	0.9962	0.9531	1	0.9864
100126077|F|0--30:A>G	A	0.996	0.999	0.9989	1	0.9999
1097339|F|0--16:T>C	T	0.996	0.999	0.9976	1	0.9995
1118451|F|0--41:T>A	T	0.9929	0.997	0.993	1	0.9666
984176|F|0--30:A>C	A	0.9996	0.9974	0.9952	1	0.9883
2278390|F|0--18:C>T	C	0.9992	0.999	0.9968	1	0.9984
3222150|F|0--14:A>G	A	0.9538	0.996	0.9961	1	0.9736
1096071|F|0--57:G>A	G	0.9546	0.9875	0.9944	1	0.9718
2324349|F|0--9:A>C	A	0.9919	0.9978	0.9967	1	0.9428
1093776|F|0--11:C>T	C	0.9957	0.9991	0.9993	1	0.9993
980918|F|0--27:C>G	C	0.9964	0.999	0.9986	1	0.9995
3021353|F|0--12:G>A	G	0.9945	0.9988	0.999	1	0.9996
100091016|F|0--68:C>T	C	0.9814	0.97	0.9601	1	0.9567
1030927|F|0--1392552|F|0--31:G>A	G	0.9959	0.999	0.9989	1	0.9989
1048350|F|0--1387494|F|0--13:C>G	C	0.9964	0.999	0.999	1	0.9992
1115911|F|0--60:G>C	G	0.9969	0.9525	0.9982	1	0.9924
100144557|F|0--58:C>A	C	0.9754	0.9846	0.9585	1	0.976
100102965|F|0--24:C>T	C	0.9792	0.9777	0.9947	1	0.9647
1100078|F|0--23:A>T	A	0.9962	0.999	0.9989	1	0.9994
2282574|F|0--49:C>T	C	0.9801	0.9832	0.9946	1	0.9883
1130909|F|0--30:T>A	T	0.9318	0.9936	0.9783	1	0.9652
100146817|F|0--1065592|F|0--9:A>G	G	0.996	0.999	0.9986	1	0.9995
1117797|F|0--44:G>A	G	0.9959	0.9989	0.9991	1	0.9994
2259612|F|0--63:G>C	G	0.9955	0.999	0.9982	1	0.9999
1108194|F|0--24:G>A	G	0.9996	0.977	0.9996	1	0.9499
1106809|F|0--13:G>A	G	0.9607	0.9706	0.9925	1	0.9398
1020082|F|0--27:G>T	G	0.9961	0.9981	0.9986	1	0.9993
100127871|F|0--6:A>C	A	0.9478	0.995	0.9378	1	0.9838
1201445|F|0--15:G>C	G	0.9957	0.9981	0.9986	1	0.9993
1221423|F|0--1297283|F|0--16:C>A	C	0.9957	0.999	0.999	1	0.998
1750038|F|0--9:C>T	T	0.9968	0.9952	0.999	1	0.9992
1205923|F|0--12:T>A	T	0.9963	0.999	0.999	1	0.9997
2276124|F|0--37:G>C	G	0.9952	0.996	0.9989	1	0.9814
1109566|F|0--11:G>C	G	0.9989	0.9973	0.9888	1	0.9459
1060146|F|0--23:G>C	G	0.9964	0.999	0.999	1	0.9993
2242421|F|0--100105137|F|0--18:G>C	G	0.996	0.9981	0.9993	1	0.9996
988647|F|0--23:C>G	C	0.9957	0.9991	0.998	1	0.9993
1050167|F|0--57:C>T	C	0.9564	0.9867	0.9992	1	0.9741
100131295|F|0--1162774|F|0--24:G>A	A	0.9962	0.999	0.9989	1	0.9996
1067336|F|0--10:C>T	C	0.9962	0.9961	0.956	1	0.9477
1671123|F|0--65:A>T	T	0.9498	0.9858	0.9789	1	0.9756
2256740|F|0--47:T>C	T	0.9958	0.999	0.9993	1	0.9979
1070253|F|0--40:A>C	A	0.989	0.9924	0.9966	1	0.9857
100132337|F|0--100132338|F|0--51:T>C	C	0.9967	0.9981	0.9993	1	0.9994
3034012|F|0--21:G>C	G	0.9959	0.9979	0.9993	1	0.9996
1204862|F|0--33:C>T	C	0.9984	0.9989	0.9988	1	0.9997
3023953|F|0--36:C>A	C	0.9435	0.951	0.9927	1	0.9761
1234289|F|0--17:C>A	C	0.9898	0.9924	0.9888	1	0.9937
2278099|F|0--61:G>A	G	0.9948	0.994	0.9905	1	0.9458
2262960|F|0--48:C>T	C	0.9983	0.9988	0.9987	1	0.9973
1118880|F|0--67:C>T	C	0.9965	0.9929	0.8539	1	0.9871
2251600|F|0--17:G>C	G	0.9911	0.9941	0.9895	1	0.9764
1090297|F|0--35:T>C	T	0.9757	0.9908	0.9881	1	0.9769
1205549|F|0--22:G>A	G	0.9945	0.999	0.9976	1	0.9986
1271729|F|0--9:A>G	G	0.9768	0.9677	0.9984	1	0.9647
1094446|F|0--19:A>G	A	0.954	0.9971	0.9623	1	0.9813
1102691|F|0--22:G>C	G	0.9854	0.998	0.9951	1	0.9671
2295363|F|0--56:A>C	A	0.9905	0.9961	0.9934	1	0.997
1125515|F|0--16:C>G	C	0.9837	0.9892	0.9446	1	0.9911
3034440|F|0--17:C>T	C	0.9636	0.9974	0.9954	1	0.9697
1128817|F|0--47:T>A	T	0.9967	0.9974	0.9942	1	0.9967
100141776|F|0--5:C>A	C	0.9704	0.9421	0.9959	1	0.9813
2278374|F|0--68:T>G	G	0.9943	0.9918	0.9958	1	0.9779
1058034|F|0--42:C>G	C	0.9819	0.9924	0.968	1	0.964
1133071|F|0--40:T>C	T	0.976	0.9832	0.9928	1	0.971
1099920|F|0--23:A>G	A	0.9944	0.998	0.9986	1	0.9973
100009266|F|0--7:G>A	G	0.9948	0.999	0.9993	1	0.9975
984426|F|0--56:C>G	C	0.9703	0.9863	0.9993	1	0.98
1110588|F|0--30:T>C	T	0.9665	0.9744	0.9951	1	0.964
1092044|F|0--23:A>T	A	0.9981	0.9986	0.9983	1	0.9987
1209799|F|0--19:G>A	G	0.9971	0.9987	0.9991	1	0.9993
1100358|F|0--53:T>G	T	0.9629	0.9699	0.9871	1	0.9183
1219038|F|0--11:A>G	A	0.9936	0.9949	0.9943	1	0.9943
1227488|F|0--42:C>G	C	0.994	0.9709	0.9966	1	0.9924
1044887|F|0--20:C>A	C	0.9892	0.9973	0.9891	1	0.9718
2289639|F|0--63:C>T	C	0.9557	0.9902	0.957	1	0.9771
1096271|F|0--66:A>T	A	0.9735	0.9801	0.9869	1	0.9838
1072160|F|0--59:T>A	T	0.953	0.9886	0.9944	1	0.9823
3021353|F|0--100149343|F|0--7:G>A	G	0.9985	0.9988	0.999	1	0.9998
2301062|F|0--18:T>C	T	0.9401	0.9879	0.9668	1	0.9772
977871|F|0--19:G>A	G	0.9993	0.9991	0.999	1	0.9997
1108320|F|0--33:T>G	T	0.9525	0.9965	0.9951	1	0.9742
100121118|F|0--23:G>A	G	0.8901	0.9985	0.9926	1	0.9821
1048997|F|0--48:G>A	G	0.9139	0.9907	0.9435	1	0.9891
1218467|F|0--37:C>T	C	0.9966	0.9979	0.9961	1	0.998
997903|F|0--35:A>G	G	0.991	0.9775	0.9914	1	0.9808
1100261|F|0--27:T>C	T	0.9762	0.9791	0.9898	1	0.9815
985379|F|0--18:A>G	A	0.9779	0.9805	0.9767	1	0.9667
1232951|F|0--66:A>C	A	0.9806	0.9849	0.9629	1	0.9849
1161950|F|0--30:A>G	A	0.9815	0.9784	0.9937	1	0.9765
2275856|F|0--10:G>T	G	0.9504	0.9941	0.9957	1	0.9889
1396201|F|0--7:G>C	G	0.9952	0.9941	0.9975	1	0.975
2281672|F|0--22:A>G	A	0.9792	0.9789	0.9774	1	0.9919
100062174|F|0--13:C>A	C	0.9989	0.9987	0.9979	1	0.9994
100077965|F|0--23:G>A	G	0.997	0.9955	0.995	1	0.9883
1108048|F|0--7:G>A	G	0.9724	0.9869	0.9992	1	0.979
1129765|F|0--41:C>A	C	0.9716	0.9611	0.9896	1	0.9795
1697172|F|0--59:A>G	A	0.9955	0.996	0.9963	1	0.9958
1044067|F|0--1338097|F|0--10:A>G	A	0.9892	0.9793	0.9942	1	0.9909
1104580|F|0--12:A>C	A	0.9974	0.999	0.9989	1	0.9702
1103737|F|0--30:G>C	G	0.9727	0.9596	0.9956	1	0.9886
1269290|F|0--25:G>A	G	0.9738	0.9829	0.9946	1	0.9738
100109748|F|0--26:T>A	T	0.9844	0.9652	0.9863	1	0.9736
1123416|F|0--16:A>C	A	0.9876	0.9971	0.9982	1	0.993
1113930|F|0--23:A>G	A	0.9458	0.9886	0.9685	1	0.9795
100096391|F|0--25:T>A	T	0.9914	0.9952	0.9928	1	0.9816
100130651|F|0--8:G>C	G	0.997	0.999	0.9982	1	0.9984
1148091|F|0--8:C>A	C	0.9973	0.9932	0.9708	1	0.9782
1106737|F|0--25:A>T	A	0.9976	0.9983	0.9975	1	0.994
978099|F|0--61:G>T	G	0.9983	0.999	0.9992	1	0.9991
990976|F|0--17:A>G	A	0.9965	0.9937	0.9953	1	0.9962
1079604|F|0--66:C>T	C	0.9938	0.997	0.9942	1	0.9965
100043881|F|0--22:G>A	G	0.9448	0.9989	0.9977	1	0.9896
1097752|F|0--22:C>G	C	0.9614	0.9949	0.9959	1	0.9927
1104195|F|0--64:G>A	G	0.9959	0.9903	0.9909	1	0.9741
1113770|F|0--7:G>C	G	0.9993	0.9955	0.9997	1	0.9997
1120737|F|0--7:G>A	G	0.9681	0.9962	0.9969	1	0.9901
1090850|F|0--6:C>T	C	0.9966	0.9981	0.9946	1	0.9812
1237465|F|0--65:C>T	C	0.9988	0.9816	0.9977	1	0.9755
2276657|F|0--51:G>T	G	0.9993	0.995	0.9953	1	0.9808
2276937|F|0--21:A>C	A	0.9944	0.998	0.9652	1	0.9932
1255194|F|0--24:C>T	C	0.9992	0.9967	0.9985	1	0.999
100129621|F|0--6:A>G	A	0.9971	0.9991	0.999	1	0.9993
1117404|F|0--11:C>T	C	0.9974	0.994	0.9983	1	0.994
100131551|F|0--36:C>G	C	0.9932	0.9933	0.9982	1	0.9746
1121743|F|0--21:G>T	G	0.9822	0.9962	0.9995	1	0.9782
1236138|F|0--100148786|F|0--48:A>G	A	0.9876	0.9907	0.982	1	0.9899
2279166|F|0--46:A>G	G	0.9954	0.998	0.9942	1	0.9971
1107982|F|0--20:G>T	G	0.9905	0.9878	0.9753	1	0.9925
1110447|F|0--11:T>C	T	0.997	0.9971	0.9842	1	0.9847
1068287|F|0--51:G>T	G	0.9399	0.9978	0.9989	1	0.9987
987691|F|0--10:C>T	C	0.9916	0.9954	0.9847	1	0.9754
2280319|F|0--30:A>G	G	0.9983	0.9974	0.9937	1	0.9969
2250241|F|0--38:C>T	C	0.9968	0.9945	0.9903	1	0.9797
2279688|F|0--27:A>C	A	0.9996	0.9959	0.998	1	0.9939
1772234|F|0--19:G>C	C	0.9627	0.9914	0.9753	1	0.9773
1079454|F|0--61:C>A	C	0.9903	0.9934	0.9927	1	0.9797
1228052|F|0--42:G>C	G	0.9935	0.9978	0.9649	1	0.9937
1101750|F|0--39:C>T	C	0.9666	0.9953	0.9942	1	0.9872
2289311|F|0--66:G>A	G	0.9734	0.999	0.9982	1	0.9893
1221202|F|0--37:C>A	C	0.9536	0.9963	0.9952	1	0.9863
1211727|F|0--23:A>G	A	0.9971	0.9954	0.9855	1	0.981
2261766|F|0--68:C>T	C	0.9948	0.9941	0.9965	1	0.9782
100142033|F|0--65:C>T	C	0.9931	0.9944	0.9925	1	0.9897
1382695|F|0--55:G>A	A	0.9917	0.9611	0.9966	1	0.9438
1034440|F|0--39:G>A	G	0.9928	0.9944	0.9915	1	0.9929
1208323|F|0--22:T>C	T	0.9981	0.9896	0.9977	1	0.9873
1110329|F|0--35:A>G	A	0.9885	0.9886	0.9755	1	0.9922
2278396|F|0--67:T>C	T	0.9572	0.9897	0.9917	1	0.9828
2276559|F|0--68:C>T	C	0.9985	0.9971	0.991	1	0.9774
100149939|F|0--5:C>A	C	0.9975	0.9986	0.9964	1	0.9769
1183452|F|0--43:A>G	A	0.959	0.9621	0.9966	1	0.9511
1863797|F|0--7:C>G	C	0.9758	0.9683	0.9774	1	0.9793
1105037|F|0--68:G>C	G	0.9964	0.9951	0.9969	1	0.9977
2302035|F|0--13:T>C	T	0.9989	0.9727	0.9981	1	0.9821
1107268|F|0--23:C>T	C	0.9908	0.9938	0.9978	1	0.993
1070109|F|0--17:G>A	G	0.9929	0.9962	0.9935	1	0.9946
1200994|F|0--22:T>C	T	0.9805	0.9933	0.9732	1	0.989
1104587|F|0--45:T>C	T	0.9924	0.9804	0.9847	1	0.9676
100141401|F|0--36:C>G	C	0.9508	0.9912	0.992	1	0.9843
1078308|F|0--45:T>C	T	0.9475	0.9989	0.9953	1	0.9837
100122773|F|0--31:T>C	T	0.9611	0.9977	0.967	1	0.9959
1122601|F|0--45:C>T	C	0.995	0.9989	0.9964	1	0.9989
2303018|F|0--34:C>T	C	0.9838	0.9607	0.9986	1	0.9904
1034445|F|0--21:C>T	C	0.9602	0.9988	0.9794	1	0.9834
1044077|F|0--58:G>A	G	0.9935	0.9415	0.9959	1	0.9813
1115731|F|0--30:G>A	G	0.9798	0.9866	0.9973	1	0.9771
1076898|F|0--62:G>A	G	0.9978	0.9567	0.9944	1	0.9688
1238636|F|0--65:G>A	G	0.9701	0.9946	0.9774	1	0.998
2278473|F|0--59:C>T	C	0.9978	0.9938	0.9945	1	0.9816
1126610|F|0--47:C>T	C	0.9927	0.9881	0.9836	1	0.9892
1106748|F|0--41:G>A	G	0.9981	0.9963	0.9968	1	0.9952
1015020|F|0--31:C>T	C	0.9673	0.9915	0.8905	1	0.9566
100137098|F|0--13:G>A	G	0.9887	0.997	0.9951	1	0.9795
2289705|F|0--58:A>G	A	0.9952	0.9872	0.9959	1	0.9689
2287324|F|0--48:A>G	G	0.9743	0.9684	0.9974	1	0.9858
2300416|F|0--12:A>T	A	0.982	0.9934	0.984	1	0.9827
1124768|F|0--44:C>G	C	0.9869	0.9673	0.996	1	0.9619
1099349|F|0--51:T>C	T	0.9813	0.9828	0.9982	1	0.9865
1122601|F|0--12:T>C	T	0.9946	0.9966	0.9984	1	0.9978
1104379|F|0--65:C>T	C	0.9957	0.9962	0.9976	1	0.9819
2259899|F|0--34:G>C	G	0.9641	0.9913	0.9934	1	0.974
100177047|F|0--16:A>G	A	0.9902	0.9971	0.9879	1	0.9338
1113482|F|0--25:C>G	C	0.9816	0.9913	0.9806	1	0.9189
100197069|F|0--6:C>G	C	0.9871	0.997	0.7584	1	0.991
1105888|F|0--52:G>T	G	0.8842	0.8708	0.9764	1	0.9643
100190143|F|0--38:C>G	C	0.969	0.9417	0.9342	1	0.9528
100175808|F|0--12:G>C	G	0.9865	0.9924	0.9878	1	0.9351
3023509|F|0--35:T>C	T	0.967	0.9961	0.9932	1	0.9715
100156379|F|0--22:G>C	G	0.95	0.9962	0.8519	1	0.9836
2340280|F|0--58:G>C	G	0.9543	0.9958	0.9413	1	0.9451
1232099|F|0--11:A>C	A	0.9992	0.9969	0.9989	1	0.9866
1121550|F|0--25:G>A	G	0.9953	0.9564	0.9934	1	0.9884
1107743|F|0--31:A>G	A	0.9746	0.9932	0.9795	1	0.9444
2279547|F|0--37:G>T	G	0.9874	0.8753	0.9974	1	0.9217
100211666|F|0--100211668|F|0--40:T>C	T	0.9589	0.9599	0.8963	1	0.9594
1064711|F|0--62:G>C	G	0.9396	0.9763	0.9928	1	0.9556
1064680|F|0--14:T>C	T	0.94	0.9206	0.9739	1	0.9581
2340280|F|0--67:T>G	T	0.9571	0.8694	0.9949	1	0.934
1127850|F|0--54:A>G	A	0.9951	0.9603	0.989	1	0.9346
1093271|F|0--11:G>C	G	0.9815	0.9373	0.9873	1	0.9255
1067161|F|0--23:C>G	C	0.996	0.9981	0.8043	1	0.9954
1094623|F|0--1285202|F|0--49:G>A	G	0.947	0.9329	0.9982	1	0.9688
1188959|F|0--21:G>T	G	0.936	0.9163	0.9643	1	0.9663
1235697|F|0--45:A>C	A	0.9845	0.9421	0.9914	1	0.9252
1087980|F|0--100154433|F|0--45:C>G	C	0.9942	0.996	0.9862	1	0.9219
1106308|F|0--1388884|F|0--14:T>C	T	0.9973	0.9595	0.8122	1	0.9844
1130446|F|0--1664993|F|0--11:G>C	G	0.9955	0.9976	0.9885	1	0.9423
991294|F|0--12:T>A	A	0.9335	0.9456	0.9586	1	0.9559
991246|F|0--67:T>G	T	0.9743	0.9955	0.926	1	0.9828
1103311|F|0--23:C>G	C	0.9883	0.9878	0.9838	1	0.978
2279594|F|0--41:T>C	T	0.982	0.9902	0.9896	1	0.9627
1081187|F|0--26:A>G	A	0.994	0.9908	0.9825	1	0.9223
1130430|F|0--25:A>C	A	0.9671	0.9834	0.9469	1	0.9597
100222284|F|0--6:C>A	C	0.9371	0.8516	0.9887	1	0.9707
2247921|F|0--16:C>T	C	0.9503	0.9894	0.9032	1	0.9756
100207360|F|0--21:G>A	G	0.984	0.9418	0.9977	1	0.97
1126978|F|0--13:T>G	T	0.9031	0.8411	0.9925	1	0.9515
982553|F|0--63:A>G	A	0.9367	0.9223	0.9967	1	0.9357
2260767|F|0--67:T>G	T	0.9582	0.9495	0.9843	1	0.9458
100169670|F|0--1670995|F|0--47:T>C	T	0.9964	0.9962	0.9986	1	0.9986
1125990|F|0--45:C>G	C	0.9537	0.9653	0.9931	1	0.9677
1058209|F|0--28:A>G	A	0.9972	0.995	0.9928	1	0.9939
2277630|F|0--26:A>G	G	0.9996	0.998	0.9993	1	0.9853
1106955|F|0--26:A>C	A	0.9702	0.9671	0.9942	1	0.9441
1137878|F|0--48:C>G	G	0.9967	0.9981	0.9889	1	0.9373
990709|F|0--58:A>G	A	0.9248	0.995	0.9658	1	0.9923
1722023|F|0--59:G>T	T	0.9756	0.9853	0.9774	1	0.9919
1348441|F|0--47:C>G	C	0.9966	0.9967	0.9541	1	0.9781
1067210|F|0--21:T>C	T	0.9952	0.9911	0.9868	1	0.9618
2279877|F|0--18:A>T	A	0.9939	0.9976	0.989	1	0.9894
2311249|F|0--21:A>G	A	0.996	0.9961	0.986	1	0.9353
1122006|F|0--100165133|F|0--18:G>A	G	0.9476	0.9907	0.9466	1	0.9372
1206997|F|0--58:T>C	T	0.9903	0.8938	0.9692	1	0.9562
1116280|F|0--16:C>T	C	0.9609	0.988	0.9817	1	0.9332
1098372|F|0--37:C>T	C	0.9833	0.9665	0.9975	1	0.9381
2255720|F|0--7:T>A	T	0.8986	0.9155	0.9992	1	0.9393
2291383|F|0--67:C>T	C	0.9279	0.9976	0.9518	1	0.9817
1101069|F|0--63:G>C	G	0.941	0.9719	0.97	1	0.9738
2288671|F|0--53:C>A	A	0.9934	0.998	0.9946	1	0.993
100177155|F|0--100177156|F|0--13:A>C	A	0.9987	0.9672	0.9983	1	0.9323
1081446|F|0--23:A>G	A	0.993	0.997	0.9864	1	0.9358
1104280|F|0--56:C>T	C	0.9916	0.903	0.9913	1	0.9576
2274275|F|0--65:G>C	G	0.9123	0.8849	0.9942	1	0.9725
1084118|F|0--31:T>C	T	0.9439	0.9408	0.9701	1	0.9878
1126539|F|0--9:G>A	G	0.93	0.9969	0.9462	1	0.9681
1202187|F|0--67:A>G	A	0.9413	0.9516	0.9621	1	0.9639
100201943|F|0--49:A>C	A	0.9573	0.9354	0.9959	1	0.9688
1065504|F|0--59:G>A	G	0.9494	0.9962	0.9375	1	0.9661
1088234|F|0--11:C>T	C	0.9912	0.9949	0.9869	1	0.9454
1712306|F|0--53:C>A	C	0.9454	0.9152	0.9512	1	0.9556
2241672|F|0--55:A>G	A	0.997	0.9915	0.9996	1	0.995
1114070|F|0--66:A>C	A	0.9777	0.9974	0.9394	1	0.9756
100189661|F|0--17:C>T	C	0.9307	0.9946	0.8893	1	0.9917
100169195|F|0--17:G>A	G	0.9837	0.9943	0.9761	1	0.9875
999665|F|0--100178482|F|0--20:G>C	G	0.9433	0.9421	0.9847	1	0.971
2280795|F|0--11:G>A	A	0.921	0.9914	0.9911	1	0.9779
1122006|F|0--43:C>T	C	0.9077	0.9691	0.9803	1	0.9726
2284114|F|0--50:G>C	G	0.9928	0.9927	0.9861	1	0.9256
1217070|F|0--7:G>C	G	0.9776	0.9905	0.964	1	0.9655
2291912|F|0--28:G>C	G	0.9383	0.8835	0.9986	1	0.9875
1276288|F|0--6:T>C	T	0.9278	0.8481	0.9929	1	0.9835
1235218|F|0--26:G>C	G	0.9862	0.9663	0.9983	1	0.949
2254833|F|0--63:C>A	A	0.9212	0.9834	0.9832	1	0.9634
3064784|F|0--19:G>A	G	0.9684	0.9774	0.9895	1	0.9531
1150553|F|0--26:C>T	C	0.9618	0.9762	0.9741	1	0.9544
2256720|F|0--55:G>T	G	0.9974	0.9981	0.9993	1	0.999
2259888|F|0--30:C>A	C	0.994	0.9975	0.9916	1	0.945
1119748|F|0--38:C>G	C	0.9657	0.9953	0.9933	1	0.9862
3064628|F|0--16:A>C	A	0.9896	0.9058	0.9949	1	0.9598
1044396|F|0--20:C>T	C	0.9989	0.9744	0.9976	1	0.9353
1110439|F|0--47:T>C	T	0.9956	0.9775	0.8888	1	0.9865
1119464|F|0--1388820|F|0--8:T>A	T	0.9932	0.9986	0.9991	1	0.9986
1030463|F|0--21:A>G	A	0.9957	0.9991	0.9986	1	0.9993
1108204|F|0--31:C>T	C	0.98	0.9977	0.8683	1	0.9985
1234616|F|0--16:G>T	G	0.961	0.98	0.9944	1	0.9663
1125765|F|0--17:G>A	G	0.9769	0.9979	0.961	1	0.9776
2248908|F|0--61:C>T	C	0.994	0.9633	0.9981	1	0.9421
1280666|F|0--23:G>A	G	0.9398	0.8471	0.9989	1	0.9796
1203919|F|0--1746530|F|0--22:C>G	C	0.9964	0.9991	0.999	1	0.9995
100184171|F|0--17:G>A	G	0.9839	0.8967	0.9895	1	0.9605
2248285|F|0--68:C>A	C	0.9484	0.9786	0.954	1	0.9728
1202235|F|0--22:C>T	C	0.996	0.9989	0.9985	1	0.9994
100169641|F|0--1383807|F|0--10:G>A	G	0.9964	0.999	0.9993	1	0.9993
100178879|F|0--21:G>A	G	0.9947	0.9989	0.9986	1	0.9998
100172836|F|0--100172837|F|0--21:G>C	G	0.9953	0.999	0.9993	1	0.9994
1202236|F|0--23:C>G	C	0.997	0.9949	0.9989	1	0.9986
1067161|F|0--41:C>A	C	0.9964	0.999	0.999	1	0.9996
1385816|F|0--1216769|F|0--16:T>C	C	0.9961	0.9923	0.9983	1	0.9984
100196977|F|0--100196978|F|0--16:A>G	A	0.9896	0.9962	0.9945	1	0.9897
2304232|F|0--52:C>G	C	0.9955	0.998	0.9993	1	0.9997
100219791|F|0--32:C>T	T	0.9903	0.8669	0.9849	1	0.9268
1070006|F|0--39:T>C	T	0.9954	0.9991	0.9976	1	0.9985
2256478|F|0--19:T>C	T	0.9963	0.999	0.9993	1	0.9996
1128557|F|0--12:C>T	C	0.9972	0.9984	0.9861	1	0.941
100168241|F|0--9:T>C	T	0.9957	0.9991	0.9983	1	0.9991
1206609|F|0--15:A>G	A	0.9479	0.9968	0.9755	1	0.9743
1220624|F|0--11:C>T	C	0.9961	0.9981	0.999	1	0.9985
2247529|F|0--14:C>G	C	0.9982	0.9961	0.863	1	0.9911
1105210|F|0--1759953|F|0--10:A>G	A	0.9957	0.999	0.9992	1	0.9993
2290384|F|0--45:T>C	T	0.9953	0.9651	0.9957	1	0.9925
984774|F|0--66:A>G	A	0.9978	0.9919	0.9982	1	0.9913
1072266|F|0--65:G>C	G	0.9294	0.9099	0.9979	1	0.9974
1227999|F|0--1038121|F|0--49:G>C	G	0.9655	0.9911	0.9782	1	0.9829
1057365|F|0--56:A>G	A	0.9961	0.9991	0.9979	1	0.9996
1383264|F|0--15:T>C	C	0.9959	0.998	0.9979	1	0.9986
1220295|F|0--34:C>T	C	0.9965	0.9991	0.9993	1	0.9996
1235796|F|0--17:A>C	A	0.9948	0.998	0.9978	1	0.999
1140231|F|0--50:T>C	T	0.9967	0.9613	0.998	1	0.9432
1122092|F|0--1751497|F|0--12:C>T	C	0.9957	0.9991	0.9983	1	0.9995
2243176|F|0--22:G>A	G	0.9971	0.999	0.9993	1	0.9996
2241622|F|0--16:C>T	C	0.9151	0.8452	0.9885	1	0.98
1064579|F|0--27:C>A	C	0.9898	0.9986	0.9459	1	0.9705
100180618|F|0--64:G>T	G	0.9967	0.998	0.999	1	0.9997
2248779|F|0--12:C>T	C	0.9956	0.9971	0.9986	1	0.9995
1083567|F|0--18:G>C	G	0.9961	0.9991	0.998	1	0.9993
990170|F|0--45:C>T	C	0.995	0.998	0.9989	1	0.9975
100208263|F|0--31:C>G	C	0.9961	0.9991	0.998	1	0.9993
2271900|F|0--54:G>A	G	0.9956	0.996	0.9989	1	0.9987
100220557|F|0--15:G>C	G	0.9639	0.9957	0.9981	1	0.9715
1114051|F|0--100174129|F|0--7:T>A	T	0.9974	0.998	0.9971	1	0.9977
1112961|F|0--43:G>A	G	0.9896	0.9961	0.9901	1	0.9975
1113496|F|0--59:C>T	C	0.9465	0.9802	0.9739	1	0.9831
1126725|F|0--21:C>A	C	0.9854	0.9961	0.9434	1	0.9759
1205667|F|0--1727223|F|0--18:A>T	A	0.9967	0.9981	0.9986	1	0.9996
100191485|F|0--1067341|F|0--40:C>G	G	0.9957	0.9962	0.9983	1	0.9981
2249380|F|0--24:T>C	T	0.9965	0.9287	0.9988	1	0.9586
1202235|F|0--33:C>A	C	0.9976	0.9989	0.9992	1	0.9975
3064541|F|0--61:T>G	T	0.9787	0.9923	0.9463	1	0.9771
100186708|F|0--16:T>A	A	0.9957	0.9942	0.9986	1	0.9976
1106813|F|0--22:C>G	C	0.995	0.9952	0.9952	1	0.9982
1211784|F|0--49:T>C	T	0.9712	0.9969	0.9442	1	0.969
2257144|F|0--20:A>C	A	0.9957	0.9979	0.9978	1	0.9996
1164312|F|0--62:G>A	G	0.9133	0.9874	0.9766	1	0.9895
1102257|F|0--21:A>G	A	0.999	0.9986	0.9983	1	0.9994
2248779|F|0--36:A>C	A	0.9964	0.9981	0.9986	1	0.9996
1114882|F|0--27:C>A	C	0.9957	0.999	0.9979	1	0.999
1073499|F|0--1700576|F|0--18:T>C	T	0.993	0.9976	0.9924	1	0.9811
2283181|F|0--62:A>G	G	0.9913	0.9952	0.9953	1	0.9972
977622|F|0--1228049|F|0--40:A>C	A	0.9943	0.9991	0.9976	1	0.9971
990170|F|0--1235609|F|0--66:A>G	A	0.9954	0.998	0.9989	1	0.9976
100205963|F|0--16:C>G	C	0.9946	0.9988	0.9988	1	0.9992
1160461|F|0--44:G>T	G	0.9981	0.9978	0.9979	1	0.9996
100163850|F|0--19:G>T	G	0.9502	0.9974	0.9653	1	0.9825
1082534|F|0--33:A>C	A	0.9987	0.9324	0.9915	1	0.9635
991791|F|0--1726843|F|0--23:T>C	T	0.9964	0.999	0.9986	1	0.9995
100206330|F|0--27:C>G	C	0.995	0.9972	0.9963	1	0.9987
1236682|F|0--27:T>C	T	0.9565	0.9389	0.9888	1	0.9795
100189359|F|0--8:G>T	G	0.9934	0.9971	0.9991	1	0.997
984312|F|0--36:G>T	G	0.9967	0.9906	0.997	1	0.9854
100194861|F|0--11:A>G	A	0.9968	0.999	0.999	1	0.9993
1092484|F|0--14:C>T	C	0.9766	0.9788	0.9785	1	0.992
1863591|F|0--65:T>G	T	0.9812	0.9676	0.9853	1	0.9644
100202196|F|0--100202197|F|0--16:G>C	C	0.9958	0.999	0.9975	1	0.9993
2252536|F|0--35:G>A	G	0.9961	0.999	0.9989	1	0.999
1237473|F|0--14:G>C	G	0.992	0.9701	0.9935	1	0.9642
1083244|F|0--62:C>G	C	0.9992	0.9966	0.999	1	0.999
1125996|F|0--56:C>G	C	0.9903	0.9482	0.9833	1	0.9694
100167282|F|0--34:G>C	G	0.9993	0.999	0.9983	1	0.9997
3025208|F|0--24:C>T	C	0.9959	0.9991	0.9975	1	0.9987
1134313|F|0--17:C>G	C	0.9935	0.9981	0.9392	1	0.9881
100214366|F|0--11:G>C	G	0.9989	0.999	0.9993	1	0.9995
2279784|F|0--50:C>T	C	0.9507	0.9949	0.9622	1	0.987
3024801|F|0--18:G>T	G	0.997	0.9971	0.9989	1	0.9963
2249071|F|0--100210444|F|0--48:A>G	A	0.9955	0.999	0.9993	1	0.9993
2248908|F|0--49:A>G	A	0.9957	0.9954	0.9799	1	0.9639
1041200|F|0--59:G>C	G	0.9965	0.9981	0.9979	1	0.9991
1267237|F|0--16:G>A	G	0.9968	0.993	0.996	1	0.9966
1068956|F|0--12:G>A	G	0.9972	0.9962	0.9997	1	0.9999
1211283|F|0--34:C>T	C	0.9943	0.9991	0.9952	1	0.997
2258746|F|0--59:T>G	T	0.9846	0.9914	0.9969	1	0.987
2272302|F|0--68:C>A	C	0.9978	0.9553	0.9953	1	0.9624
1058685|F|0--56:C>G	C	0.9909	0.9955	0.9965	1	0.9688
100216067|F|0--1388794|F|0--30:T>C	T	0.9914	0.9979	0.9989	1	0.9969
1127850|F|0--100170324|F|0--18:G>A	G	0.9971	0.9979	0.9992	1	0.9988
100210802|F|0--24:G>A	G	0.9933	0.9991	0.9959	1	0.9964
100152208|F|0--8:G>C	G	0.9988	0.999	0.9986	1	0.9997
1115759|F|0--30:G>A	G	0.9802	0.9968	0.9528	1	0.9803
100193769|F|0--1252807|F|0--65:G>C	C	0.9977	0.9969	0.9993	1	0.9986
2276401|F|0--42:G>C	C	0.9937	0.9982	0.9929	1	0.9961
100197275|F|0--32:T>C	C	0.9982	0.9979	0.9974	1	0.9993
100212860|F|0--8:C>T	C	0.9902	0.9968	0.9355	1	0.988
100213605|F|0--16:G>C	G	0.9436	0.8875	0.998	1	0.9869
100193768|F|0--10:C>T	C	0.9978	0.9971	0.9993	1	0.9987
1152323|F|0--18:T>A	T	0.9964	0.9963	0.9993	1	0.9939
1207457|F|0--39:G>T	G	0.9986	0.9981	0.999	1	0.9997
1725965|F|0--31:A>G	G	0.9975	0.9981	0.998	1	0.9989
1695387|F|0--26:T>G	T	0.9945	0.999	0.9978	1	0.9965
2294243|F|0--5:A>C	A	0.9944	0.999	0.9978	1	0.9975
100164848|F|0--100164847|F|0--36:G>A	G	0.9967	0.998	0.9972	1	0.9979
100151240|F|0--61:T>G	T	0.9723	0.9906	0.9785	1	0.9802
100166930|F|0--46:C>T	C	0.999	0.9822	0.9968	1	0.9577
100190252|F|0--14:G>C	G	0.9992	0.9979	0.9989	1	0.9993
100212899|F|0--100212900|F|0--9:A>G	A	0.9446	0.9884	0.9955	1	0.9768
1749490|F|0--1081649|F|0--19:A>C	C	0.9975	0.9951	0.9972	1	0.9974
1129780|F|0--27:C>T	C	0.9943	0.9987	0.9979	1	0.9995
100190850|F|0--34:T>C	T	0.9958	0.9945	0.9963	1	0.9971
1750343|F|0--1202545|F|0--34:C>A	A	0.9971	0.9944	0.998	1	0.9973
3023555|F|0--40:A>G	A	0.9939	0.9955	0.9946	1	0.9958
1206310|F|0--66:T>G	T	0.9828	0.9857	0.9872	1	0.9624
1140085|F|0--39:G>A	G	0.9685	0.9881	0.9941	1	0.9682
100201006|F|0--37:G>C	G	0.9775	0.9977	0.9735	1	0.989
997807|F|0--66:A>G	A	0.9683	0.9714	0.9955	1	0.9713
1111209|F|0--67:A>G	A	0.997	0.9651	0.9973	1	0.9627
1030918|F|0--37:A>G	A	0.9918	0.9922	0.9948	1	0.9951
2305765|F|0--100153265|F|0--35:T>G	T	0.9974	0.9911	0.9862	1	0.9723
1115221|F|0--100202175|F|0--43:G>A	G	0.9803	0.9435	0.9952	1	0.9767
100178463|F|0--14:A>G	A	0.9837	0.9981	0.9962	1	0.9937
100209067|F|0--67:G>A	G	0.9946	0.9978	0.9963	1	0.9982
1394741|F|0--53:A>C	A	0.9941	0.9931	0.9976	1	0.9832
100213610|F|0--23:C>G	C	0.8877	0.9971	0.9961	1	0.994
1092326|F|0--68:G>C	G	0.975	0.9903	0.9858	1	0.9876
2307816|F|0--60:A>G	A	0.9391	0.9582	0.97	1	0.9752
979243|F|0--48:G>T	G	0.9986	0.9962	0.9914	1	0.9837
1202176|F|0--45:C>T	C	0.9936	0.9952	0.9869	1	0.9771
100174919|F|0--19:G>A	G	0.9914	0.9895	0.9915	1	0.99
100174029|F|0--18:G>A	G	0.9867	0.9971	0.999	1	0.9765
1188288|F|0--46:C>T	C	0.9943	0.9968	0.9901	1	0.9769
100164316|F|0--6:C>T	C	0.982	0.9881	0.9949	1	0.9803
1249438|F|0--11:T>C	T	0.9954	0.9646	0.9933	1	0.9564
100194305|F|0--56:G>A	G	0.9797	0.9955	0.9971	1	0.9922
1219949|F|0--61:C>T	C	0.9853	0.9876	0.9732	1	0.9907
1127202|F|0--61:G>A	G	0.987	0.9968	0.9949	1	0.9863
1070314|F|0--48:T>G	T	0.9738	0.9923	0.9851	1	0.9892
1189593|F|0--54:C>G	C	0.992	0.9828	0.9873	1	0.9856
1170673|F|0--66:C>T	C	0.9235	0.9969	0.9984	1	0.9936
100177985|F|0--6:C>A	C	0.9975	0.9971	0.9996	1	0.9792
1092428|F|0--48:T>G	T	0.9825	0.9733	0.9984	1	0.9899
100187501|F|0--10:C>T	C	0.9977	0.9987	0.9949	1	0.9715
100195964|F|0--64:C>A	C	0.957	0.9824	0.977	1	0.9656
1206021|F|0--100167726|F|0--7:G>C	G	0.9985	0.9971	0.9945	1	0.9958
1219434|F|0--29:G>A	G	0.9854	0.9901	0.9821	1	0.9922
1093390|F|0--21:A>G	A	0.9798	0.9915	0.998	1	0.9801
1160461|F|0--68:G>C	G	0.9773	0.985	0.9982	1	0.9833
100215604|F|0--100215605|F|0--12:A>G	G	0.9939	0.9913	0.9934	1	0.993
1020994|F|0--100212823|F|0--28:A>G	A	0.9934	0.9989	0.9968	1	0.9965
100194385|F|0--5:A>C	A	0.9961	0.9975	0.9991	1	0.9926
2260436|F|0--65:C>A	C	0.986	0.9888	0.9954	1	0.9868
997807|F|0--62:T>G	T	0.9903	0.981	0.9955	1	0.9806
1122884|F|0--7:G>A	G	0.9939	0.9917	0.9979	1	0.9782
100173494|F|0--16:A>G	A	0.9964	0.9961	0.9971	1	0.997
2250153|F|0--1383953|F|0--17:C>T	C	0.9978	0.9977	0.9993	1	0.9992
1234121|F|0--24:C>T	C	0.9908	0.9975	0.9959	1	0.9959
1095137|F|0--13:C>T	C	0.9854	0.9863	0.997	1	0.9834
100155628|F|0--11:G>A	G	0.9947	0.9955	0.997	1	0.9967
2291323|F|0--59:T>C	T	0.9342	0.9983	0.9937	1	0.9966
100192202|F|0--20:C>T	T	0.9891	0.9887	0.9941	1	0.9894
1075568|F|0--49:A>G	A	0.991	0.9848	0.9761	1	0.9915
100212902|F|0--63:C>A	C	0.9787	0.9922	0.993	1	0.9853
2281196|F|0--39:C>T	T	0.9974	0.9868	0.9989	1	0.9949
1050486|F|0--17:G>A	G	0.994	0.9981	0.9949	1	0.9968
100214744|F|0--61:G>A	G	0.9825	0.9905	0.9978	1	0.9852
1228940|F|0--37:C>T	C	0.9725	0.993	0.9974	1	0.9864
2282155|F|0--35:G>C	G	0.9784	0.9976	0.9972	1	0.9886
100161966|F|0--59:G>C	G	0.9912	0.9967	0.9921	1	0.9904
100169111|F|0--10:C>G	C	0.8391	0.9978	0.9818	1	0.9755
3023150|F|0--17:C>G	C	0.9567	0.9182	0.9833	1	0.9465
100196830|F|0--37:A>G	A	0.9281	0.9967	0.9656	1	0.9806
100168937|F|0--8:A>G	A	0.978	0.9889	0.999	1	0.9851
100218779|F|0--62:T>G	T	0.9788	0.9975	0.9749	1	0.9771
1120228|F|0--10:T>C	T	0.9921	0.9989	0.9849	1	0.9867
100162341|F|0--13:G>T	G	0.9628	0.996	0.9979	1	0.9713
2325420|F|0--100213904|F|0--60:G>A	G	0.9814	0.9957	0.9961	1	0.9869
2282847|F|0--30:C>T	C	0.9957	0.9905	0.993	1	0.9759
3020757|F|0--14:C>A	C	0.9571	0.9953	0.9927	1	0.997
1127970|F|0--15:G>T	G	0.9986	0.9988	0.998	1	0.9982
1125428|F|0--16:C>T	C	0.9496	0.8904	0.9869	1	0.9649
2290681|F|0--49:T>C	T	0.9902	0.9957	0.9932	1	0.9962
100215095|F|0--65:C>G	C	0.9884	0.9941	0.9894	1	0.9862
1268842|F|0--13:G>A	G	0.9945	0.9937	0.995	1	0.975
1088224|F|0--1749950|F|0--8:G>A	G	0.992	0.9937	0.9933	1	0.9926
1283814|F|0--30:T>C	T	0.9574	0.9966	0.9965	1	0.9928
100166631|F|0--37:C>G	C	0.9519	0.9707	0.9974	1	0.975
100198307|F|0--100198308|F|0--32:G>C	G	0.9707	0.9893	0.9689	1	0.9766
100212183|F|0--57:C>T	C	0.9743	0.936	0.9826	1	0.9635
1100282|F|0--39:C>T	C	0.9978	0.9942	0.9982	1	0.9957
100175315|F|0--36:G>A	G	0.998	0.9963	0.9979	1	0.9974
100213148|F|0--18:G>T	G	0.9689	0.999	0.9702	1	0.991
100214664|F|0--52:T>G	T	0.9927	0.9863	0.9956	1	0.9803
1049712|F|0--15:T>C	T	0.9943	0.9989	0.9931	1	0.997
100212502|F|0--49:A>G	A	0.9915	0.9945	0.9981	1	0.9699
1202132|F|0--63:C>G	C	0.9819	0.952	0.9982	1	0.9825
1059434|F|0--15:G>T	G	0.9922	0.9895	0.9925	1	0.9883
1740451|F|0--38:A>G	G	0.9995	0.9986	0.9991	1	0.9996
1004013|F|0--10:A>G	A	0.9992	0.9989	0.9523	1	0.9952
2286381|F|0--12:T>C	T	0.9938	0.9973	0.9966	1	0.9905
993217|F|0--1740451|F|0--51:A>G	A	0.9994	0.9985	0.999	1	0.9996
1066338|F|0--15:C>T	C	0.9787	0.9868	0.9939	1	0.9835
2324223|F|0--14:G>C	G	0.9543	0.9945	0.9916	1	0.9974
100218726|F|0--100218727|F|0--11:A>G	A	0.9884	0.9751	0.9894	1	0.9778
1020875|F|0--18:A>G	A	0.9931	0.9917	0.9964	1	0.9961
100235623|F|0--11:C>A	C	0.9058	0.9327	0.9738	1	0.9518
2342998|F|0--61:C>T	C	0.9107	0.9429	0.995	1	0.9477
1216810|F|0--67:G>T	G	0.9363	0.9765	0.9927	1	0.9543
2341094|F|0--28:C>T	C	0.9805	0.9473	0.9922	1	0.9095
1261334|F|0--8:G>A	G	0.9825	0.9977	0.9637	1	0.9975
1121570|F|0--33:C>G	C	0.9728	0.9977	0.9868	1	0.9817
985288|F|0--64:T>A	T	0.9796	0.9835	0.9885	1	0.9204
994591|F|0--13:A>G	A	0.9798	0.9667	0.9885	1	0.9205
2301890|F|0--24:C>G	C	0.9981	0.9923	0.963	1	0.9805
100293730|F|0--40:A>G	A	0.9745	0.9931	0.7718	1	0.9974
999824|F|0--31:C>T	T	0.9719	0.9932	0.9973	1	0.9942
100259739|F|0--33:A>T	A	0.8251	0.9976	0.9808	1	0.9683
1235955|F|0--44:C>T	C	0.9682	0.9828	0.9894	1	0.944
1071077|F|0--18:G>A	G	0.9391	0.9519	0.9744	1	0.9564
1109632|F|0--43:C>A	C	0.9914	0.9685	0.9975	1	0.9221
1127250|F|0--51:T>G	T	0.9338	0.99	0.9274	1	0.9594
100268447|F|0--12:G>C	G	0.9841	0.9154	0.9983	1	0.972
100251189|F|0--29:C>A	C	0.9977	0.999	0.989	1	0.9989
1091873|F|0--65:G>A	G	0.9142	0.8623	0.9983	1	0.9856
1360344|F|0--64:G>T	G	0.9922	0.9418	0.9863	1	0.923
1250041|F|0--31:T>G	G	0.9231	0.8889	0.9708	1	0.9558
100289029|F|0--100289030|F|0--20:A>G	A	0.857	0.9961	0.9882	1	0.9728
1066181|F|0--66:T>C	T	0.9905	0.9939	0.9884	1	0.9754
1173247|F|0--29:A>G	A	0.9979	0.9988	0.993	1	0.9964
3028938|F|0--10:C>T	C	0.993	0.963	0.9941	1	0.9192
1237732|F|0--12:C>G	C	0.9637	0.9615	0.9944	1	0.9282
1023549|F|0--25:T>G	T	0.9869	0.9945	0.9955	1	0.9693
1125622|F|0--100291014|F|0--60:G>A	G	0.9978	0.998	0.9913	1	0.9491
1252665|F|0--20:G>A	G	0.986	0.9685	0.9967	1	0.9266
1132412|F|0--10:G>A	G	0.9364	0.9487	0.9706	1	0.957
1041994|F|0--50:G>A	G	0.9982	0.9613	0.9983	1	0.9926
100226967|F|0--6:C>G	C	0.9629	0.9666	0.9937	1	0.9341
1228313|F|0--32:G>A	G	0.9899	0.9886	0.9913	1	0.9842
1110783|F|0--6:G>A	G	0.966	0.9864	0.9316	1	0.9571
1109332|F|0--19:C>A	C	0.9967	0.97	0.9983	1	0.9397
2281832|F|0--11:C>A	C	0.9938	0.9987	0.9953	1	0.9981
100249187|F|0--30:C>T	C	0.8441	0.9941	0.9834	1	0.965
1100213|F|0--40:G>C	G	0.886	0.8745	0.9979	1	0.9904
1406041|F|0--61:T>G	T	0.9962	0.9975	0.9894	1	0.9198
1091718|F|0--8:G>T	G	0.8729	0.9496	0.9955	1	0.9869
1128177|F|0--36:T>C	T	0.9974	0.999	0.9903	1	0.9955
3064565|F|0--30:A>G	A	0.947	0.9316	0.9884	1	0.9552
2279778|F|0--8:T>C	C	0.8907	0.9971	0.9901	1	0.9783
1127941|F|0--8:C>G	C	0.996	0.9979	0.9981	1	0.9991
984301|F|0--1725085|F|0--12:T>C	T	0.9573	0.9848	0.989	1	0.9562
2294059|F|0--45:G>C	G	0.9835	0.9972	0.9836	1	0.9257
3020741|F|0--35:G>T	G	0.9678	0.9978	0.9922	1	0.9904
2265729|F|0--26:A>G	A	0.9379	0.9961	0.9415	1	0.9755
100231316|F|0--52:G>A	G	0.9947	0.9939	0.9677	1	0.9198
1061487|F|0--45:C>A	C	0.9996	0.9976	0.9971	1	0.9992
1032994|F|0--35:G>A	G	0.9995	0.9943	0.9996	1	0.9985
2260981|F|0--35:C>T	C	0.9996	0.9979	0.9996	1	0.982
2245296|F|0--10:G>T	G	0.943	0.9705	0.9718	1	0.9751
1129170|F|0--34:G>C	G	0.9865	0.9934	0.9949	1	0.9601
1390515|F|0--43:G>A	A	0.8577	0.9989	0.9915	1	0.9717
100279022|F|0--56:T>A	T	0.8971	0.9952	0.9931	1	0.9818
100266880|F|0--9:A>G	A	0.924	0.9375	0.9979	1	0.9555
1060794|F|0--58:C>T	C	0.9353	0.8798	0.9913	1	0.9841
1120268|F|0--60:G>A	G	0.9986	0.9953	0.8724	1	0.9851
2282642|F|0--14:A>G	G	0.9984	0.997	0.9987	1	0.9975
1073241|F|0--48:A>G	A	0.9894	0.9985	0.995	1	0.9919
100235810|F|0--1409741|F|0--10:A>G	A	0.9594	0.9704	0.9734	1	0.9762
100234987|F|0--34:C>A	C	0.988	0.9535	0.9641	1	0.9575
100229494|F|0--55:T>G	T	0.9048	0.9483	0.9827	1	0.9376
1267511|F|0--100279384|F|0--66:G>A	G	0.9396	0.9095	0.9693	1	0.9723
1110652|F|0--17:T>C	T	0.9971	0.9978	0.997	1	0.9997
100248993|F|0--26:A>G	A	0.9404	0.967	0.9721	1	0.9735
1233048|F|0--22:T>C	T	0.9632	0.9857	0.9941	1	0.9757
100231612|F|0--50:G>C	G	0.9897	0.999	0.9572	1	0.9706
1089767|F|0--6:T>C	T	0.9958	0.999	0.9984	1	0.9996
1392633|F|0--41:T>C	C	0.996	0.9978	0.9966	1	0.9984
1010068|F|0--66:C>G	G	0.9946	0.971	0.9961	1	0.9925
100295874|F|0--45:G>C	G	0.9938	0.9884	0.8582	1	0.9645
1127146|F|0--27:C>T	C	0.9406	0.9834	0.9711	1	0.9723
1079347|F|0--100262815|F|0--13:C>T	C	0.9964	0.9991	0.9983	1	0.9995
100226021|F|0--19:C>A	C	0.9825	0.9591	0.9969	1	0.9584
1213414|F|0--65:G>A	G	0.9713	0.9129	0.9977	1	0.9412
1012922|F|0--23:C>T	C	0.992	0.9154	0.9917	1	0.9621
100255360|F|0--8:G>C	G	0.995	0.9972	0.9976	1	0.9993
1094879|F|0--21:G>A	G	0.972	0.9821	0.9766	1	0.9877
1753243|F|0--8:G>T	T	0.9936	0.997	0.9979	1	0.9918
100272321|F|0--29:T>C	T	0.9917	0.9141	0.9938	1	0.9571
2242777|F|0--1385135|F|0--8:C>T	C	0.9964	0.999	0.9979	1	0.9989
100242197|F|0--1180871|F|0--11:A>G	G	0.9941	0.9978	0.9932	1	0.9979
100294127|F|0--100294128|F|0--8:G>A	G	0.9804	0.9789	0.9883	1	0.9739
1210236|F|0--64:T>G	T	0.9832	0.879	0.9975	1	0.9078
100260759|F|0--100260760|F|0--7:C>T	T	0.9601	0.9764	0.9982	1	0.9649
100236117|F|0--19:A>C	A	0.9978	0.999	0.9989	1	0.9994
1002944|F|0--55:G>T	G	0.9474	0.9201	0.9882	1	0.9769
100284455|F|0--21:G>C	G	0.9964	0.9991	0.9983	1	0.9992
1044616|F|0--29:C>A	C	0.996	0.9525	0.9975	1	0.9497
1253020|F|0--17:C>T	C	0.9959	0.9978	0.9992	1	0.9997
100290874|F|0--32:G>A	G	0.9509	0.9961	0.9981	1	0.9971
1110788|F|0--1391090|F|0--19:T>C	T	0.9934	0.9984	0.9992	1	0.9993
1095347|F|0--34:A>G	A	0.996	0.999	0.9958	1	0.9995
2254332|F|0--11:A>C	A	0.9962	0.998	0.9979	1	0.9994
1237030|F|0--30:G>A	G	0.9916	0.9907	0.9936	1	0.9815
1122320|F|0--34:G>A	G	0.9888	0.9955	0.983	1	0.9908
100243741|F|0--23:G>A	G	0.9714	0.9924	0.9241	1	0.9662
100250564|F|0--1241764|F|0--28:C>T	T	0.9945	0.9976	0.9955	1	0.9989
1070200|F|0--1383266|F|0--6:C>G	C	0.9965	0.9953	0.9993	1	0.9976
1086665|F|0--19:C>T	C	0.9965	0.9991	0.9969	1	0.9972
986787|F|0--100278994|F|0--29:C>G	C	0.9954	0.9962	0.998	1	0.9981
100258992|F|0--100258993|F|0--6:C>G	C	0.996	0.999	0.9986	1	0.9999
1092654|F|0--31:A>G	A	0.9906	0.9966	0.9922	1	0.9835
1052706|F|0--37:C>T	C	0.9291	0.8967	0.9895	1	0.977
100275286|F|0--18:C>T	C	0.9957	0.9991	0.9986	1	0.9999
1108402|F|0--21:A>T	A	0.981	0.9974	0.949	1	0.9791
1268524|F|0--41:G>C	G	0.9821	0.9868	0.9735	1	0.9679
1088769|F|0--59:C>G	C	0.9844	0.9867	0.9545	1	0.9764
100293126|F|0--34:C>G	C	0.9895	0.9966	0.9971	1	0.9957
1112702|F|0--29:A>G	A	0.9956	0.9987	0.9948	1	0.998
100261068|F|0--57:A>G	A	0.9627	0.9547	0.967	1	0.9745
1207904|F|0--12:C>T	C	0.9968	0.9981	0.998	1	0.9996
1208325|F|0--1700636|F|0--30:G>T	G	0.9982	0.9981	0.9986	1	0.9914
100240172|F|0--16:G>A	G	0.9955	0.9988	0.999	1	0.9995
100258353|F|0--1697058|F|0--26:T>G	G	0.9954	0.9722	0.9968	1	0.9919
100249559|F|0--1748681|F|0--18:C>A	C	0.9947	0.9987	0.9951	1	0.9985
1398977|F|0--1738198|F|0--20:A>T	A	0.9964	0.9971	0.999	1	0.9986
1220264|F|0--21:C>T	C	0.9378	0.9545	0.9724	1	0.9566
1021346|F|0--17:C>A	C	0.9971	0.999	0.9993	1	0.9996
1057406|F|0--45:C>G	C	0.9476	0.9904	0.9733	1	0.9679
2256992|F|0--100273709|F|0--8:C>T	C	0.9964	0.999	0.9986	1	0.9993
2253524|F|0--17:G>A	G	0.9945	0.9981	0.9993	1	0.9997
2249080|F|0--32:G>A	G	0.996	0.999	0.999	1	0.9992
993774|F|0--33:A>T	A	0.997	0.9985	0.9978	1	0.9974
3027934|F|0--10:G>C	G	0.9843	0.9683	0.9993	1	0.9684
100289342|F|0--100289343|F|0--49:T>G	G	0.9984	0.9926	0.9978	1	0.9985
100231555|F|0--2246883|F|0--9:A>G	G	0.9967	0.9989	0.9992	1	0.9997
100296458|F|0--31:A>T	A	0.9949	0.9962	0.9988	1	0.999
100284455|F|0--100284456|F|0--28:G>C	G	0.9964	0.9991	0.999	1	0.9992
1093857|F|0--59:G>C	G	0.9937	0.995	0.9947	1	0.9979
3064451|F|0--12:A>G	A	0.9954	0.9991	0.999	1	0.9991
100285800|F|0--100285798|F|0--44:T>G	T	0.9993	0.9981	0.9983	1	0.9994
1222694|F|0--1718991|F|0--7:C>G	C	0.9593	0.9959	0.9495	1	0.9875
1011428|F|0--36:G>C	G	0.987	0.998	0.9748	1	0.9775
100289342|F|0--1078116|F|0--26:G>C	C	0.9985	0.9919	0.9982	1	0.9987
100228252|F|0--11:G>A	G	0.9947	0.9979	0.9974	1	0.998
100258352|F|0--10:A>G	A	0.9964	0.999	0.9986	1	0.9996
100236458|F|0--1113893|F|0--8:C>G	G	0.9947	0.9978	0.9964	1	0.9966
100280064|F|0--15:G>T	T	0.9844	0.9867	0.9961	1	0.9641
1200822|F|0--46:A>G	A	0.9954	0.9982	0.9969	1	0.9987
1160515|F|0--1380199|F|0--64:A>C	A	0.9738	0.876	0.9888	1	0.9311
1021663|F|0--13:G>T	G	0.9963	0.999	0.9993	1	0.9993
100248886|F|0--17:G>T	G	0.9701	0.968	0.9984	1	0.9909
1094406|F|0--47:T>G	T	0.964	0.9912	0.9437	1	0.9851
1691477|F|0--38:G>A	G	0.9252	0.9939	0.8598	1	0.9903
100289342|F|0--1211149|F|0--29:A>G	G	0.9986	0.9942	0.9993	1	0.9995
2254332|F|0--100250768|F|0--16:G>A	G	0.997	0.999	0.9986	1	0.9994
1202496|F|0--29:A>G	A	0.9731	0.9952	0.9915	1	0.9908
990661|F|0--43:T>C	T	0.9563	0.9904	0.9538	1	0.9843
1080952|F|0--59:G>T	G	0.9832	0.9955	0.9587	1	0.9901
100266997|F|0--7:G>C	G	0.9985	0.998	0.9993	1	0.9993
1100561|F|0--16:A>T	A	0.9967	0.9986	0.9992	1	0.9994
100267094|F|0--23:C>T	C	0.9546	0.929	0.9949	1	0.9659
1229685|F|0--27:C>T	C	0.9941	0.997	0.9969	1	0.9974
988507|F|0--52:G>T	G	0.9723	0.9545	0.9718	1	0.9578
1252665|F|0--52:T>G	T	0.9805	0.9692	0.9897	1	0.9767
1087678|F|0--1756270|F|0--10:T>C	T	0.999	0.9988	0.997	1	0.9992
1001839|F|0--51:C>T	C	0.9951	0.9986	0.9981	1	0.9955
100282007|F|0--16:C>T	C	0.9989	0.999	0.9993	1	0.9999
1256540|F|0--50:G>A	G	0.9819	0.9555	0.9954	1	0.9679
100266357|F|0--9:C>A	C	0.9993	0.999	0.9993	1	0.9997
100225223|F|0--7:T>C	T	0.9977	0.9973	0.779	1	0.9975
100292800|F|0--37:C>T	C	0.9961	0.999	0.998	1	0.9992
1092967|F|0--100224753|F|0--8:C>G	C	0.9989	0.999	0.999	1	0.9993
1034866|F|0--62:C>G	C	0.9872	0.9887	0.9966	1	0.9708
100294324|F|0--28:T>C	T	0.9963	0.9941	0.9982	1	0.9981
2254332|F|0--100250769|F|0--38:G>T	G	0.9989	0.999	0.9986	1	0.9999
986862|F|0--14:A>G	A	0.9991	0.9988	0.9996	1	0.9992
1099740|F|0--24:C>G	C	0.9211	0.9975	0.9985	1	0.9948
977980|F|0--1749238|F|0--7:A>C	A	0.9919	0.9989	0.9962	1	0.9965
1025618|F|0--60:G>C	G	0.9696	0.9957	0.997	1	0.9727
100261068|F|0--53:A>G	A	0.9687	0.9805	0.9666	1	0.9815
2279190|F|0--50:T>G	T	0.9992	0.9989	0.9992	1	0.9998
1109847|F|0--28:T>C	T	0.9373	0.9821	0.9793	1	0.966
100264228|F|0--16:A>G	A	0.8382	0.9978	0.9545	1	0.9766
100259323|F|0--63:G>C	G	0.9821	0.9527	0.9869	1	0.9903
1212776|F|0--39:C>A	C	0.9838	0.9958	0.9866	1	0.9508
2342998|F|0--65:C>G	C	0.9869	0.9799	0.9893	1	0.9683
3064565|F|0--57:T>G	T	0.9617	0.979	0.9915	1	0.9692
1159725|F|0--30:T>C	T	0.9722	0.9855	0.991	1	0.9861
1056214|F|0--50:G>T	G	0.9826	0.9746	0.9979	1	0.9937
1115016|F|0--30:A>G	A	0.9964	0.9971	0.9921	1	0.9947
100269804|F|0--52:C>T	C	0.9912	0.997	0.9962	1	0.9981
3028776|F|0--100278184|F|0--23:A>G	A	0.9989	0.9991	0.998	1	0.9989
1772341|F|0--50:C>T	C	0.9676	0.9846	0.9823	1	0.9669
3034428|F|0--100283896|F|0--17:C>G	C	0.9839	0.9987	0.9914	1	0.9875
1090652|F|0--100276373|F|0--18:A>G	A	0.9952	0.9989	0.9992	1	0.9993
1268762|F|0--26:C>G	C	0.9957	0.9987	0.9968	1	0.9991
1132165|F|0--25:G>C	G	0.9699	0.9974	0.9719	1	0.9885
100225085|F|0--28:G>A	G	0.9967	0.999	0.999	1	0.9997
100238318|F|0--26:A>G	G	0.9775	0.9914	0.9924	1	0.9804
2249205|F|0--54:G>A	G	0.9954	0.9979	0.9975	1	0.9981
100222744|F|0--14:C>A	C	0.9943	0.9971	0.9973	1	0.9976
1107992|F|0--9:A>G	A	0.9957	0.9867	0.9929	1	0.9782
1207436|F|0--1388819|F|0--9:C>G	C	0.9961	0.9991	0.9986	1	0.9993
100237826|F|0--7:G>A	A	0.9948	0.9818	0.9986	1	0.9953
1255389|F|0--19:A>G	G	0.9729	0.9441	0.9919	1	0.9862
100274841|F|0--100274843|F|0--48:T>G	T	0.9579	0.9801	0.9938	1	0.9708
100257780|F|0--23:G>A	G	0.9975	0.9942	0.9986	1	0.9976
100247462|F|0--100247463|F|0--47:C>G	C	0.9989	0.9987	0.9983	1	0.9996
996781|F|0--18:C>T	C	0.9988	0.9989	0.9996	1	0.9994
989047|F|0--39:A>G	A	0.9961	0.9988	0.9992	1	0.9975
1107959|F|0--11:C>T	C	0.9982	0.999	0.9975	1	0.9994
1242218|F|0--15:G>A	G	0.974	0.9451	0.9906	1	0.9864
1034714|F|0--25:C>G	C	0.9779	0.9841	0.9957	1	0.9775
980823|F|0--44:C>G	C	0.9856	0.9326	0.9947	1	0.9672
1136868|F|0--1737349|F|0--19:G>A	G	0.9972	0.9972	0.999	1	0.9987
100249917|F|0--17:A>G	A	0.9976	0.9989	0.9966	1	0.997
2292774|F|0--36:T>C	C	0.958	0.985	0.9899	1	0.9925
100292971|F|0--66:C>T	C	0.9995	0.9974	0.999	1	0.9993
1126900|F|0--19:C>T	C	0.9783	0.9891	0.9985	1	0.9773
100245861|F|0--64:G>A	A	0.9858	0.991	0.9927	1	0.9932
1001891|F|0--59:G>C	G	0.9928	0.9974	0.999	1	0.997
100256147|F|0--12:G>C	G	0.9965	0.9988	0.9977	1	0.9987
100273516|F|0--11:G>A	G	0.9952	0.9968	0.9971	1	0.9976
1094836|F|0--61:G>C	G	0.9821	0.9972	0.9943	1	0.9789
1126900|F|0--10:C>T	C	0.9837	0.997	0.9916	1	0.9755
100238059|F|0--26:G>A	G	0.9955	0.9986	0.999	1	0.9987
2247546|F|0--100222924|F|0--37:G>A	G	0.9938	0.9923	0.9958	1	0.9944
100260560|F|0--55:A>T	A	0.9548	0.9972	0.9844	1	0.9939
1278430|F|0--67:A>G	A	0.9941	0.9916	0.9936	1	0.9907
100258580|F|0--100258581|F|0--15:A>T	A	0.9993	0.9991	0.9973	1	0.9993
1091937|F|0--60:A>C	A	0.9847	0.9858	0.9689	1	0.9814
1243668|F|0--1390080|F|0--22:T>C	T	0.9966	0.9984	0.9988	1	0.9976
1764829|F|0--12:G>C	C	0.9663	0.9938	0.994	1	0.9848
1266050|F|0--38:C>G	C	0.9958	0.9954	0.9843	1	0.9791
100239331|F|0--16:G>A	G	0.9925	0.9885	0.9972	1	0.9735
1105201|F|0--21:G>A	G	0.9941	0.9505	0.9983	1	0.951
100271331|F|0--100271332|F|0--10:A>G	A	0.9968	0.999	0.9989	1	0.9996
100226758|F|0--52:G>C	G	0.9868	0.9887	0.9915	1	0.9926
1771961|F|0--49:G>A	A	0.9945	0.9988	0.985	1	0.9942
100283356|F|0--53:A>T	A	0.9914	0.9719	0.9975	1	0.9708
1110661|F|0--64:C>T	C	0.9928	0.9942	0.9909	1	0.9989
1696682|F|0--40:A>G	A	0.9941	0.9967	0.9938	1	0.9951
100239879|F|0--13:C>T	C	0.9261	0.8798	0.998	1	0.9578
100226318|F|0--100226319|F|0--11:A>C	A	0.9659	0.9923	0.9528	1	0.9888
1117780|F|0--23:C>T	C	0.9398	0.9966	0.9996	1	0.9953
2308952|F|0--40:G>A	G	0.977	0.9892	0.9317	1	0.9842
2256992|F|0--100273713|F|0--61:G>A	G	0.9975	0.999	0.999	1	0.9996
1262959|F|0--29:C>A	C	0.9956	0.9887	0.9894	1	0.9845
100278273|F|0--10:C>G	C	0.9986	0.9991	0.999	1	0.9996
100258931|F|0--16:C>G	C	0.9992	0.999	0.9995	1	0.9997
100261208|F|0--15:G>A	G	0.931	0.9976	0.9044	1	0.9619
100277166|F|0--12:G>A	G	0.9885	0.997	0.9638	1	0.9818
100258771|F|0--66:C>G	C	0.9848	0.9943	0.984	1	0.9803
1105907|F|0--18:A>G	A	0.9987	0.9955	0.9988	1	0.9913
1112394|F|0--1671430|F|0--13:G>A	G	0.9937	0.9973	0.9974	1	0.9966
1217883|F|0--14:C>T	C	0.9776	0.999	0.9558	1	0.9767
1050523|F|0--46:A>T	A	0.9907	0.9859	0.9859	1	0.986
100276576|F|0--100276578|F|0--43:A>T	A	0.7897	0.9929	0.9854	1	0.9658
1054524|F|0--18:C>G	C	0.9986	0.9981	0.999	1	0.9981
1112170|F|0--56:A>T	A	0.9992	0.9971	0.9971	1	0.9819
1045011|F|0--49:C>T	C	0.9989	0.9905	0.9993	1	0.954
100275225|F|0--18:C>G	C	0.9961	0.9962	0.9959	1	0.98
2280435|F|0--26:C>G	C	0.9876	0.9986	0.9504	1	0.9686
1206005|F|0--58:G>A	G	0.999	0.9971	0.9977	1	0.9989
1192887|F|0--11:C>T	C	0.996	0.999	0.9976	1	0.9909
1234620|F|0--11:A>G	A	0.9987	0.9975	0.9963	1	0.9724
1050598|F|0--1734338|F|0--8:T>C	T	0.9981	0.9971	0.9972	1	0.9985
1106089|F|0--40:C>T	C	0.9855	0.9672	0.9963	1	0.9769
2288968|F|0--45:G>C	G	0.9234	0.9925	0.9955	1	0.9967
100258934|F|0--55:A>G	G	0.9744	0.9932	0.9821	1	0.9953
1233801|F|0--100263542|F|0--63:C>T	C	0.9892	0.999	0.997	1	0.9932
2352526|F|0--68:T>G	T	0.9828	0.9905	0.9974	1	0.9891
2265729|F|0--100242133|F|0--62:C>G	C	0.9744	0.9987	0.9814	1	0.9936
100231735|F|0--100231736|F|0--19:G>A	G	0.9926	0.9872	0.9563	1	0.9809
2266641|F|0--51:T>G	T	0.9788	0.9968	0.9784	1	0.9647
2254519|F|0--44:A>G	A	0.9514	0.9971	0.9856	1	0.9961
1237170|F|0--11:T>C	T	0.9951	0.998	0.9964	1	0.9965
2292473|F|0--7:G>A	G	0.983	0.9917	0.9981	1	0.9837
100234326|F|0--100234327|F|0--20:G>A	A	0.9812	0.9898	0.9889	1	0.9912
100272321|F|0--100272324|F|0--41:C>T	C	0.9873	0.9239	0.9941	1	0.9581
2254503|F|0--56:G>A	G	0.9915	0.9984	0.995	1	0.9955
100286724|F|0--100286725|F|0--29:G>A	G	0.9982	0.999	0.9979	1	0.9979
100287851|F|0--15:C>A	C	0.9982	0.9991	0.9986	1	0.9988
100263446|F|0--31:G>C	G	0.9929	0.9962	0.998	1	0.9949
1210698|F|0--12:G>A	G	0.9895	0.9956	0.9962	1	0.9953
1117789|F|0--67:T>C	T	0.9749	0.9598	0.9943	1	0.9904
3064565|F|0--100293818|F|0--37:C>G	C	0.9687	0.9845	0.9927	1	0.9799
100260570|F|0--1281162|F|0--31:G>A	G	0.9933	0.988	0.994	1	0.9757
1217008|F|0--100288122|F|0--32:G>A	G	0.9986	0.9962	0.9976	1	0.9989
1166239|F|0--24:A>G	G	0.9871	0.9817	0.9959	1	0.9727
100286281|F|0--18:G>T	G	0.9996	0.995	0.9996	1	0.9756
100247457|F|0--49:G>C	G	0.9828	0.9862	0.9893	1	0.9805
100266405|F|0--65:T>G	T	0.9681	0.9904	0.9986	1	0.991
1252665|F|0--66:C>A	C	0.989	0.9923	0.9923	1	0.9931
1197703|F|0--42:A>G	A	0.9948	0.9971	0.9995	1	0.9982
1262959|F|0--30:A>G	A	0.9965	0.9829	0.9773	1	0.9783
100253380|F|0--100253383|F|0--56:C>A	C	0.9928	0.9883	0.9967	1	0.9814
1743261|F|0--100261460|F|0--24:C>T	T	0.9871	0.9942	0.9968	1	0.9922
100292247|F|0--25:T>C	T	0.9883	0.9697	0.989	1	0.982
100296042|F|0--7:G>A	G	0.9964	0.999	0.999	1	0.9997
100271828|F|0--7:G>C	G	0.9967	0.998	0.9986	1	0.9997
2324118|F|0--68:G>C	G	0.9455	0.9598	0.9829	1	0.9543
2283167|F|0--53:T>C	T	0.9883	0.9957	0.9922	1	0.9953
100250433|F|0--63:G>A	G	0.9956	0.9977	0.9985	1	0.9792
100272887|F|0--59:A>G	A	0.9959	0.9985	0.9827	1	0.9847
100273753|F|0--17:T>C	T	0.9989	0.999	0.9883	1	0.9989
100279052|F|0--29:T>A	T	0.9984	0.9988	0.9947	1	0.9992
987732|F|0--15:C>T	C	0.9943	0.9887	0.9966	1	0.9824
1095558|F|0--26:C>T	C	0.9934	0.998	0.9644	1	0.991
1236316|F|0--44:T>C	T	0.9729	0.9877	0.999	1	0.9858
1672150|F|0--31:T>G	T	0.9989	0.9913	0.9927	1	0.9803
100225567|F|0--12:T>C	T	0.998	0.9978	0.9989	1	0.9889
999554|F|0--16:A>G	A	0.9906	0.9313	0.9951	1	0.9703
1288265|F|0--10:C>T	C	0.9939	0.9982	0.9978	1	0.9995
993186|F|0--53:G>A	G	0.97	0.9957	0.9954	1	0.9827
100286338|F|0--61:G>C	G	0.9943	0.9991	0.9959	1	0.9972
2253741|F|0--41:G>A	G	0.9952	0.995	0.9962	1	0.9942
1219627|F|0--24:G>A	G	0.9961	0.9977	0.9705	1	0.9903
100272844|F|0--66:A>G	A	0.9826	0.9933	0.9731	1	0.9872
100260489|F|0--18:T>C	T	0.9894	0.9918	0.9911	1	0.9923
1093716|F|0--100255540|F|0--51:T>G	T	0.9751	0.9979	0.9886	1	0.9893
100280820|F|0--100280822|F|0--24:C>T	C	0.9929	0.9954	0.96	1	0.982
2329478|F|0--68:G>C	G	0.9956	0.9989	0.9967	1	0.9942
988573|F|0--8:C>T	C	0.9967	0.9988	0.9992	1	0.9988
1110742|F|0--15:G>A	G	0.9818	0.9955	0.9776	1	0.9815
987271|F|0--51:T>G	T	0.9946	0.996	0.9987	1	0.9952
100276038|F|0--67:T>G	T	0.9983	0.9963	0.9977	1	0.9977
1111879|F|0--1741818|F|0--14:G>A	G	0.9929	0.9962	0.9921	1	0.9913
1030091|F|0--16:A>G	A	0.995	0.9972	0.9969	1	0.9973
1000592|F|0--19:T>C	T	0.9959	0.9879	0.9973	1	0.9962
998637|F|0--13:C>T	C	0.9913	0.9967	0.9926	1	0.9938
1007335|F|0--41:C>T	C	0.9716	0.9954	0.9954	1	0.9858
100244324|F|0--56:G>C	G	0.9982	0.9815	0.8994	1	0.9724
100252387|F|0--5:C>A	C	0.9643	0.9972	0.9985	1	0.9916
3029505|F|0--6:A>C	A	0.9925	0.995	0.9959	1	0.9944
1090532|F|0--38:A>G	A	0.9886	0.9837	0.9941	1	0.9737
1004917|F|0--56:C>G	C	0.9961	0.9933	0.9781	1	0.9862
997025|F|0--23:G>A	G	0.9316	0.9964	0.9924	1	0.9853
989071|F|0--46:G>A	G	0.9949	0.9941	0.999	1	0.9882
100248990|F|0--50:T>C	T	0.9597	0.953	0.984	1	0.9655
100249154|F|0--16:C>T	C	0.9794	0.9974	0.9779	1	0.984
2293300|F|0--64:G>A	G	0.9706	0.9721	0.9915	1	0.9771
1118718|F|0--67:C>T	C	0.9805	0.9933	0.9914	1	0.9855
3024554|F|0--100267927|F|0--22:G>T	G	0.9301	0.9914	0.9752	1	0.9815
2270155|F|0--37:C>A	A	0.9361	0.9689	0.9566	1	0.9594
100235034|F|0--39:G>T	G	0.975	0.9903	0.9882	1	0.9887
100223477|F|0--26:A>G	A	0.9866	0.9923	0.9881	1	0.9885
100237656|F|0--46:A>G	A	0.9589	0.9979	0.9893	1	0.9794
2281295|F|0--63:G>A	G	0.9929	0.9987	0.9865	1	0.9838
1101001|F|0--34:A>G	A	0.957	0.9911	0.993	1	0.9964
1094189|F|0--45:T>C	T	0.9846	0.9971	0.9979	1	0.9692
1221806|F|0--67:T>G	T	0.9166	0.961	0.9937	1	0.9781
100347344|F|0--17:G>A	G	0.9945	0.9961	0.9975	1	0.9843
100308488|F|0--41:A>G	A	0.8803	0.8842	0.9868	1	0.9583
100333487|F|0--40:G>C	G	0.9473	0.8841	0.9993	1	0.9422
1213856|F|0--43:C>G	C	0.9009	0.9486	0.9641	1	0.9663
100326847|F|0--16:C>T	C	0.9788	0.995	0.9894	1	0.9246
100336034|F|0--100336035|F|0--8:G>T	G	0.9861	0.9991	0.7851	1	0.9861
1209246|F|0--63:C>T	C	0.9404	0.9922	0.9408	1	0.9632
3026365|F|0--19:C>G	C	0.9957	0.9991	0.9986	1	0.9985
1261191|F|0--36:G>A	G	0.9735	0.8403	0.9792	1	0.9309
100335573|F|0--7:C>G	C	0.9758	0.9789	0.8857	1	0.9512
100315575|F|0--31:C>A	C	0.9575	0.9769	0.9782	1	0.9501
100403793|F|0--12:C>G	C	0.9882	0.901	0.9862	1	0.9516
100326880|F|0--58:A>C	A	0.9209	0.9978	0.9326	1	0.9565
100366493|F|0--65:G>T	G	0.9984	0.9978	0.9992	1	0.9883
2276789|F|0--22:C>G	C	0.9921	0.8911	0.9986	1	0.9331
1043743|F|0--10:T>G	T	0.9335	0.8834	0.9928	1	0.9741
1228531|F|0--24:G>A	G	0.9996	0.9955	0.9992	1	0.9838
1261191|F|0--42:C>T	C	0.9689	0.9665	0.9943	1	0.9749
100310553|F|0--24:T>C	T	0.9418	0.9806	0.9749	1	0.9428
3064940|F|0--23:C>G	C	0.9944	0.9712	0.9967	1	0.918
1206342|F|0--31:A>G	A	0.9993	0.9961	0.8478	1	0.997
3064962|F|0--100300977|F|0--13:C>T	C	0.9119	0.9905	0.9737	1	0.9543
1111902|F|0--34:G>A	G	0.9996	0.9988	0.9966	1	0.998
1199718|F|0--64:G>A	G	0.9428	0.9837	0.9724	1	0.9345
1094942|F|0--21:C>T	C	0.9983	0.9931	0.8768	1	0.9848
100309386|F|0--52:C>G	C	0.9949	0.9932	0.9994	1	0.9696
1119473|F|0--17:G>A	G	0.9671	0.9954	0.9942	1	0.9772
1202718|F|0--20:G>T	G	0.9662	0.9989	0.955	1	0.9816
100303214|F|0--12:A>G	A	0.9827	0.998	0.9993	1	0.998
100321357|F|0--100321358|F|0--48:A>C	A	0.9777	0.9762	0.9174	1	0.9536
1229644|F|0--19:C>T	C	0.9679	0.9837	0.999	1	0.957
100352590|F|0--100352591|F|0--27:T>G	T	0.9956	0.999	0.9986	1	0.9997
1125520|F|0--12:C>A	C	0.9357	0.9592	0.9696	1	0.9719
100345329|F|0--100345330|F|0--8:C>G	C	0.9975	0.9981	0.9983	1	0.998
100365083|F|0--24:G>A	G	0.9456	0.9597	0.9632	1	0.9676
1104021|F|0--21:C>G	C	0.996	0.999	0.9992	1	0.9994
100320247|F|0--62:C>T	C	0.9914	0.9975	0.9905	1	0.9664
1214988|F|0--15:C>G	C	0.9738	0.9702	0.9892	1	0.9649
2280385|F|0--66:T>A	T	0.9988	0.9988	0.9914	1	0.9455
1088945|F|0--15:G>C	G	0.9961	0.9991	0.9993	1	0.9996
100308872|F|0--1352418|F|0--27:T>C	T	0.9421	0.9943	0.9471	1	0.9622
1169097|F|0--68:C>T	C	0.9309	0.9966	0.9716	1	0.9793
1217774|F|0--100329527|F|0--17:A>G	A	0.9957	0.9991	0.999	1	0.9993
100299669|F|0--39:C>T	C	0.9592	0.9988	0.9933	1	0.9753
100329769|F|0--7:G>C	G	0.9949	0.9986	0.9986	1	0.999
2247586|F|0--18:C>G	C	0.9949	0.9942	0.8268	1	0.993
1095602|F|0--18:G>A	G	0.9963	0.999	0.9996	1	0.999
100315213|F|0--9:C>T	C	0.9892	0.9971	0.991	1	0.9936
1008990|F|0--8:G>A	G	0.9962	0.9988	0.9965	1	0.9992
100343230|F|0--32:C>A	C	0.9281	0.9981	0.9804	1	0.9925
1213700|F|0--9:G>C	C	0.9315	0.8932	0.9917	1	0.9821
100341961|F|0--7:G>A	G	0.995	0.9991	0.9976	1	0.9988
100316235|F|0--40:A>G	A	0.9984	0.9975	0.9974	1	0.9899
2251608|F|0--10:T>C	T	0.9929	0.9962	0.9984	1	0.9979
1007555|F|0--11:T>C	T	0.977	0.9734	0.9772	1	0.9702
1254979|F|0--44:G>A	G	0.9962	0.9965	0.9984	1	0.9979
1382154|F|0--10:A>C	C	0.9893	0.9874	0.8126	1	0.9808
1179611|F|0--24:G>A	G	0.9755	0.9943	0.8211	1	0.9961
100396487|F|0--46:C>T	C	0.9764	0.9809	0.9708	1	0.9714
100344064|F|0--12:C>T	C	0.9535	0.9511	0.9951	1	0.9302
1092666|F|0--18:G>C	G	0.9704	0.9515	0.9988	1	0.9783
3031895|F|0--36:T>G	T	0.9961	0.9943	0.9969	1	0.9992
1093381|F|0--54:C>G	C	0.9948	0.9918	0.9888	1	0.9221
1110674|F|0--17:C>T	C	0.9833	0.9979	0.9978	1	0.9849
1096429|F|0--56:G>A	G	0.9976	0.9624	0.9974	1	0.9484
1272106|F|0--36:G>C	C	0.9961	0.9971	0.9993	1	0.9995
100336997|F|0--26:G>T	G	0.9996	0.9989	0.9996	1	0.991
100347297|F|0--15:C>T	C	0.9964	0.999	0.9993	1	0.9993
1669305|F|0--29:A>C	C	0.9993	0.9971	0.9979	1	0.9906
3025415|F|0--100320429|F|0--24:T>C	T	0.9982	0.999	0.9976	1	0.9993
100326037|F|0--100326040|F|0--50:A>G	A	0.988	0.9714	0.9844	1	0.9449
1072585|F|0--6:C>T	C	0.9968	0.9991	0.999	1	0.9996
2245068|F|0--16:A>C	A	0.9919	0.9977	0.9937	1	0.9959
100315958|F|0--55:C>A	C	0.9939	0.9986	0.9987	1	0.9996
992475|F|0--44:C>G	C	0.9486	0.8651	0.999	1	0.9833
100322451|F|0--60:G>C	G	0.9956	0.9951	0.9954	1	0.9902
100314467|F|0--12:G>A	G	0.9938	0.999	0.9912	1	0.9743
1265576|F|0--61:A>G	G	0.9788	0.9823	0.9659	1	0.9526
1356086|F|0--55:G>C	G	0.9376	0.9967	0.9608	1	0.964
100341297|F|0--6:C>A	C	0.9961	0.9762	0.9976	1	0.9426
100296989|F|0--1269062|F|0--50:T>G	T	0.9914	0.9925	0.9902	1	0.9771
100362275|F|0--51:C>T	C	0.9796	0.9677	0.9894	1	0.9151
1092402|F|0--48:C>G	C	0.9954	0.9976	0.998	1	0.9989
1127841|F|0--50:G>A	G	0.9995	0.9751	0.9991	1	0.9701
100348077|F|0--32:T>C	T	0.9943	0.999	0.9979	1	0.9969
100339346|F|0--11:C>A	C	0.9335	0.9404	0.9771	1	0.9438
100326214|F|0--6:T>C	T	0.9712	0.9946	0.9952	1	0.9919
986029|F|0--37:G>C	G	0.9954	0.9972	0.9986	1	0.9984
3024057|F|0--7:G>A	G	0.9797	0.9923	0.9951	1	0.9858
100334322|F|0--12:C>A	C	0.9811	0.9519	0.9923	1	0.9893
1066209|F|0--33:T>C	T	0.9636	0.9696	0.9992	1	0.9853
1148465|F|0--100336284|F|0--9:G>A	G	0.9971	0.999	0.9986	1	0.9996
100320545|F|0--17:T>C	T	0.9973	0.9978	0.9988	1	0.9994
1231576|F|0--53:C>A	C	0.9798	0.9335	0.9973	1	0.9267
100340098|F|0--22:T>G	T	0.9773	0.9716	0.9927	1	0.9906
1117988|F|0--49:G>C	G	0.955	0.9953	0.9599	1	0.9827
3222312|F|0--28:T>C	T	0.947	0.9135	0.9598	1	0.9521
1125729|F|0--24:G>A	G	0.9989	0.9991	0.9826	1	0.9952
100337523|F|0--100337525|F|0--27:T>A	A	0.9958	0.9896	0.999	1	0.9963
1152569|F|0--100355245|F|0--55:C>T	C	0.8803	0.998	0.9903	1	0.9789
100323043|F|0--22:G>C	G	0.9964	0.9991	0.999	1	0.9988
2245961|F|0--32:G>C	G	0.9971	0.999	0.9986	1	0.9993
1125846|F|0--9:C>T	C	0.9978	0.9901	0.9963	1	0.9928
100329159|F|0--7:G>C	G	0.9953	0.9981	0.9986	1	0.9989
2291713|F|0--51:G>C	G	0.9991	0.9976	0.9958	1	0.98
1176753|F|0--35:C>A	C	0.9513	0.9938	0.9298	1	0.9759
100349483|F|0--15:G>A	G	0.9472	0.9725	0.9185	1	0.9868
100356260|F|0--33:G>C	G	0.9957	0.999	0.9986	1	0.9988
100308968|F|0--23:C>G	C	0.9879	0.9839	0.9959	1	0.9655
1116595|F|0--17:A>T	A	0.9888	0.9895	0.9851	1	0.9894
100303093|F|0--13:T>C	T	0.9943	0.9972	0.9966	1	0.9953
100331952|F|0--64:T>G	T	0.953	0.9903	0.973	1	0.983
1253385|F|0--28:C>T	C	0.9967	0.9988	0.9925	1	0.9805
1082708|F|0--1283899|F|0--19:C>T	C	0.9483	0.937	0.9963	1	0.9682
1012903|F|0--44:C>A	C	0.9979	0.9981	0.999	1	0.999
100308910|F|0--48:C>T	C	0.9473	0.8738	0.9905	1	0.9882
1276940|F|0--46:G>C	C	0.9966	0.9989	0.9985	1	0.9942
1129452|F|0--100323740|F|0--34:T>G	T	0.9593	0.9918	0.988	1	0.9876
100316403|F|0--9:C>T	C	0.989	0.9699	0.9912	1	0.991
100297791|F|0--6:A>G	A	0.9746	0.9833	0.9919	1	0.9424
100310553|F|0--23:G>T	G	0.9691	0.9972	0.9264	1	0.9936
100302478|F|0--48:G>C	G	0.9938	0.9693	0.9946	1	0.9766
3030082|F|0--100329330|F|0--14:A>G	A	0.9886	0.9953	0.9938	1	0.9948
100334467|F|0--42:T>C	T	0.9981	0.998	0.9989	1	0.9985
1243938|F|0--34:G>A	G	0.9874	0.9961	0.9928	1	0.9901
100359228|F|0--7:G>C	G	0.9912	0.9953	0.998	1	0.9985
1297368|F|0--21:G>C	C	0.9954	0.9984	0.9972	1	0.991
100343280|F|0--13:G>A	G	0.9979	0.9991	0.998	1	0.9992
100371803|F|0--10:G>A	G	0.9971	0.999	0.9993	1	0.9997
1262822|F|0--59:C>T	C	0.955	0.8943	0.9959	1	0.9603
3025833|F|0--100386711|F|0--11:A>G	A	0.9965	0.9991	0.998	1	0.9996
1151596|F|0--54:C>T	C	0.9934	0.9892	0.9966	1	0.9966
987584|F|0--7:T>G	T	0.9964	0.9943	0.9983	1	0.9985
100337959|F|0--15:C>A	C	0.954	0.9744	0.9848	1	0.955
2255028|F|0--100370137|F|0--22:G>A	G	0.9977	0.999	0.9996	1	0.9984
3028960|F|0--16:C>G	C	0.995	0.9991	0.999	1	0.9984
100321640|F|0--26:C>G	C	0.9761	0.9896	0.9976	1	0.9637
3023265|F|0--100360578|F|0--15:C>G	C	0.9979	0.9991	0.999	1	0.9997
1207086|F|0--100388923|F|0--56:A>C	A	0.9042	0.918	0.9993	1	0.9384
100315229|F|0--31:G>A	G	0.9911	0.9981	0.9955	1	0.9944
100331883|F|0--23:A>C	A	0.9984	0.998	0.9985	1	0.9993
1074512|F|0--44:T>C	T	0.9975	0.998	0.9991	1	0.9994
1742731|F|0--26:C>A	A	0.997	0.999	0.9982	1	0.9994
1230893|F|0--28:C>T	C	0.9889	0.9885	0.9893	1	0.957
100378430|F|0--58:C>T	C	0.9963	0.9991	0.9989	1	0.998
1094727|F|0--46:T>C	T	0.9804	0.9909	0.9973	1	0.9712
100331952|F|0--59:T>G	T	0.9756	0.9939	0.9858	1	0.989
992471|F|0--64:C>T	C	0.9394	0.996	0.9804	1	0.977
3021936|F|0--100360731|F|0--16:A>G	A	0.9964	0.9933	0.9966	1	0.9937
3022472|F|0--32:C>G	C	0.9968	0.9991	0.9997	1	0.9997
2304247|F|0--100353588|F|0--61:A>T	A	0.9996	0.999	0.9992	1	0.9994
1126720|F|0--34:G>C	G	0.9982	0.9991	0.9993	1	0.9991
1084966|F|0--100355480|F|0--30:T>G	T	0.9823	0.9949	0.9781	1	0.991
3064748|F|0--30:C>T	C	0.994	0.994	0.9941	1	0.9801
100298920|F|0--65:A>C	A	0.9896	0.9944	0.9689	1	0.9915
100341497|F|0--10:C>G	C	0.9951	0.9989	0.9985	1	0.9997
100372410|F|0--100372411|F|0--7:C>G	C	0.9975	0.999	0.9993	1	0.9997
100310524|F|0--10:G>A	G	0.9956	0.995	0.9961	1	0.9972
100312455|F|0--19:G>A	G	0.9939	0.9981	0.9965	1	0.9955
1078250|F|0--29:C>A	C	0.9995	0.9974	0.9969	1	0.9991
100330749|F|0--11:C>T	C	0.9988	0.999	0.9983	1	0.9964
988101|F|0--38:G>A	G	0.9561	0.9575	0.9926	1	0.9672
1086776|F|0--10:C>T	C	0.9955	0.9952	0.9985	1	0.9982
100367394|F|0--36:G>A	G	0.9996	0.9981	0.999	1	0.9997
100323955|F|0--21:C>T	C	0.9704	0.9669	0.9941	1	0.9751
100326847|F|0--61:T>G	T	0.9767	0.9688	0.9939	1	0.9838
987264|F|0--45:G>A	G	0.9077	0.8925	0.9908	1	0.9715
100361792|F|0--16:G>A	G	0.9803	0.9492	0.994	1	0.9775
100338146|F|0--17:C>G	C	0.9989	0.999	0.999	1	0.9996
100376589|F|0--100376590|F|0--6:A>G	A	0.9989	0.9991	0.9993	1	0.9996
100350461|F|0--7:G>A	G	0.9956	0.9988	0.9984	1	0.9984
100385979|F|0--7:G>A	G	0.9824	0.9858	0.994	1	0.981
1200519|F|0--100387452|F|0--68:G>C	G	0.9719	0.9906	0.9996	1	0.9824
100379600|F|0--100379601|F|0--10:C>G	C	0.9966	0.9986	0.9991	1	0.9993
1168253|F|0--12:C>A	C	0.9939	0.9981	0.9959	1	0.9934
3064751|F|0--100378609|F|0--44:A>C	A	0.9985	0.9976	0.9992	1	0.9988
1094335|F|0--100329441|F|0--19:A>T	A	0.9993	0.999	0.9997	1	0.9995
100364219|F|0--100364217|F|0--66:C>T	C	0.9971	0.9977	0.9989	1	0.9981
100326847|F|0--43:A>G	A	0.9583	0.9718	0.9891	1	0.9794

## Sheet: Central Valley
MarkerName	Allele	F2
1078005|F|0--41:T>A	T	1
1081242|F|0--25:A>G	A	1
1072321|F|0--1393224|F|0--12:C>A	C	1
1101170|F|0--15:G>C	G	1
100130090|F|0--100130091|F|0--8:C>T	C	1
1204193|F|0--7:G>C	G	1
1091970|F|0--13:T>C	T	1
1078277|F|0--47:A>G	A	1
100160741|F|0--13:C>T	C	1
1103677|F|0--17:G>A	G	1
1067076|F|0--100168934|F|0--21:T>C	T	1
1032411|F|0--38:G>A	G	1
1056805|F|0--1386505|F|0--22:G>T	G	1
100288779|F|0--100288780|F|0--23:T>C	T	1
100278095|F|0--36:C>T	C	1
3222334|F|0--13:A>G	A	1
100229853|F|0--13:G>C	G	1
1110462|F|0--100295763|F|0--22:T>A	T	1
1067203|F|0--100267946|F|0--15:A>G	A	1
1219983|F|0--27:G>T	G	1
1126801|F|0--100279576|F|0--12:G>A	G	1
991383|F|0--100325179|F|0--14:C>G	C	1
1019100|F|0--100360909|F|0--10:T>C	T	1
3021915|F|0--100342590|F|0--8:T>A	T	1
100384685|F|0--10:G>C	G	1
100321970|F|0--25:T>G	T	1
1211115|F|0--10:A>C	A	1
100324900|F|0--100324901|F|0--8:C>T	C	1
1106166|F|0--1271372|F|0--7:G>A	G	1
100322477|F|0--9:T>G	T	1
993221|F|0--100344402|F|0--28:C>G	C	1
3027502|F|0--6:G>A	G	1
100318127|F|0--5:C>A	C	1
100319088|F|0--10:A>G	A	1
100380253|F|0--10:C>G	C	1
100384875|F|0--100384877|F|0--14:C>T	C	1
3028704|F|0--100387023|F|0--24:G>A	G	1
3064525|F|0--14:G>C	G	1
100121443|F|0--10:G>T	G	1
3023698|F|0--7:G>A	G	1
2244522|F|0--100133132|F|0--14:C>G	C	1
1392582|F|0--100158883|F|0--23:G>A	A	1
100250354|F|0--10:G>A	G	1
2247509|F|0--1393065|F|0--12:C>G	C	1
100229996|F|0--6:G>A	G	1
100247807|F|0--1073510|F|0--15:A>C	C	1
100245751|F|0--100245752|F|0--20:G>T	G	1
1668149|F|0--30:G>C	G	1
100327800|F|0--100327801|F|0--16:A>G	A	1
1753206|F|0--23:T>C	C	1
1322028|F|0--56:C>T	C	1
1205999|F|0--32:G>T	G	1
1200908|F|0--100361501|F|0--16:C>T	C	1
1201659|F|0--30:G>C	G	1
2351205|F|0--100330314|F|0--38:A>G	A	1
100309384|F|0--100309383|F|0--10:G>A	G	1
100310336|F|0--100310337|F|0--26:C>G	C	1
2278978|F|0--27:C>G	C	1
1105268|F|0--22:T>C	T	1
1063086|F|0--60:T>C	T	1
2251060|F|0--17:G>A	G	1
2245696|F|0--30:G>A	G	1
1382462|F|0--11:G>T	T	1
1228205|F|0--11:A>G	A	1
2280365|F|0--59:T>C	C	1
989440|F|0--30:A>G	A	1
100236700|F|0--21:G>A	G	1
100316607|F|0--65:G>T	G	1
100147611|F|0--20:C>T	C	1
1113270|F|0--57:C>A	C	1
1236482|F|0--67:A>G	A	1
1242572|F|0--31:G>A	G	1
2301990|F|0--11:G>C	G	1
1039991|F|0--37:A>G	A	1
100297274|F|0--100297275|F|0--10:C>A	C	1
1218999|F|0--64:A>G	A	1
1205602|F|0--100147427|F|0--11:C>T	C	1
1099385|F|0--7:A>G	A	1
1203622|F|0--14:A>G	A	1
1002312|F|0--1382459|F|0--8:G>C	G	1
100184790|F|0--43:T>C	T	1
100266335|F|0--38:C>G	C	1
1090283|F|0--1277921|F|0--7:G>C	G	1
996139|F|0--56:C>G	C	1
2255641|F|0--9:T>G	T	1
1216396|F|0--58:C>G	C	1
977754|F|0--63:C>G	C	1
1307799|F|0--9:C>T	C	1
1237568|F|0--44:G>C	G	1
100301776|F|0--31:C>T	C	1
1219585|F|0--21:T>C	T	1
985008|F|0--26:C>G	C	1
1066488|F|0--24:T>C	T	1
1216952|F|0--15:G>A	G	1
1107585|F|0--52:C>G	C	1
1058654|F|0--60:G>A	G	1
2257001|F|0--66:C>G	C	1
1067034|F|0--20:C>A	C	1
100186484|F|0--43:T>G	T	1
1125874|F|0--34:T>G	T	1
100139885|F|0--17:G>A	G	1
1129134|F|0--62:G>T	G	1
1100329|F|0--38:T>A	T	1
2330413|F|0--100289376|F|0--65:G>A	G	1
1083669|F|0--100314654|F|0--14:A>G	A	1
1037107|F|0--39:A>G	A	1
100165666|F|0--16:G>C	G	1
100200282|F|0--14:T>C	T	1
1112817|F|0--36:G>C	G	1
1124727|F|0--34:A>G	A	1
1001835|F|0--65:A>T	A	1
100108565|F|0--20:A>G	A	1
100206342|F|0--1281199|F|0--17:C>G	G	1
982466|F|0--54:C>T	T	1
1086272|F|0--42:C>T	C	1
100100982|F|0--34:G>C	G	1
1287799|F|0--40:A>C	A	1
1121494|F|0--1162547|F|0--50:A>G	A	1
1108952|F|0--44:C>T	C	1
100280820|F|0--41:A>G	A	1
1409199|F|0--66:G>A	A	1
2305617|F|0--100244806|F|0--11:C>A	C	1
2277663|F|0--31:C>T	C	1
1109165|F|0--100164026|F|0--25:C>A	C	1
3024368|F|0--11:G>T	G	1
1102278|F|0--35:T>A	T	1
1094633|F|0--59:T>G	T	1
100015449|F|0--16:A>T	A	1
2281794|F|0--38:G>A	G	1
3064748|F|0--34:A>G	A	1
100291879|F|0--25:G>C	G	1
100192647|F|0--68:G>A	G	1
1099474|F|0--25:G>T	G	1
1020140|F|0--68:C>G	C	1
2258757|F|0--13:C>T	C	1
100247553|F|0--100247554|F|0--16:A>G	A	1
1205543|F|0--66:G>A	G	1
100185589|F|0--68:A>G	A	1
980961|F|0--17:A>C	A	1
1207121|F|0--12:C>T	C	1
1104739|F|0--13:T>G	T	1
100361322|F|0--30:T>G	T	1
1104056|F|0--65:C>T	C	1
1115713|F|0--13:T>C	T	1
100174348|F|0--42:G>T	G	1
1116135|F|0--22:G>A	G	1
100196924|F|0--34:G>A	G	1
1200603|F|0--17:G>T	G	1
1090790|F|0--57:C>T	C	1
1269356|F|0--100310918|F|0--27:C>T	C	1
2279228|F|0--49:G>C	G	1
1252328|F|0--51:T>G	T	1
1129388|F|0--26:G>A	G	1
100368701|F|0--58:T>A	T	1
2292826|F|0--42:T>C	T	1
992980|F|0--41:C>A	C	1
1124812|F|0--50:T>C	T	1
2261420|F|0--59:T>C	T	1
2250025|F|0--33:A>T	A	1
1076768|F|0--27:C>T	C	1
1219824|F|0--37:C>A	C	1
100234635|F|0--55:G>A	G	1
100263382|F|0--52:C>T	C	1
1093895|F|0--12:G>C	G	1
1209170|F|0--24:A>T	A	1
1220809|F|0--19:A>T	A	1
1090368|F|0--61:C>T	C	1
1255851|F|0--48:A>C	A	1
1212764|F|0--11:C>T	C	1
2257311|F|0--31:C>A	C	1
1025866|F|0--100082940|F|0--30:T>C	T	1
1081461|F|0--58:C>G	C	1
2252787|F|0--6:G>A	G	1
2279740|F|0--100209138|F|0--30:C>A	C	1
1212755|F|0--44:C>G	C	1
2294285|F|0--33:C>T	C	1
1112666|F|0--31:G>C	G	1
100126123|F|0--26:G>C	G	1
100243094|F|0--29:T>C	T	1
1176438|F|0--35:A>G	A	1
2303883|F|0--19:G>A	G	1
1239499|F|0--13:G>A	G	1
1118685|F|0--43:G>A	G	1
100255738|F|0--25:T>G	T	1
1216952|F|0--9:G>A	G	1
1110439|F|0--67:G>C	G	1
100136960|F|0--49:G>A	G	1
1143915|F|0--52:A>T	A	1
