# Supplementary material for: Unlocking the genetic diversity of Creole wheats
Source: Sci Rep. 2016 Mar 15;6:23092. doi: 10.1038/srep23092 (PMC4791556; doi:10.1038/srep23092)
Supplement: Supplementary Table 7 [file srep23092-s3.xls]

## Sheet: Supp. T-3
GID	Taxon	Region	Pedigree	Genetic groups	State of Mexico	Locality	Longitude	Latitude	MinimumElevation
190845	T.aestivum	Central	TXL94.1.MASA	1	TLAXCALA	CARMEN OES 6KM	-97.667	19.25	2300
190847	T.aestivum	Central	MEX94.20.1.23	1	MÉXICO	TLAZAPAN	-99.717	19.783	2891
190849	T.aestivum	Central	MEX94.20.1.25	1	MÉXICO	TLAZAPAN	-99.717	19.783	2891
190850	T.aestivum	Central	MEX94.20.1.26	1	MÉXICO	TLAZAPAN	-99.717	19.783	2891
190851	T.aestivum	Central	MEX94.20.1.27	1	MÉXICO	TLAZAPAN	-99.717	19.783	2891
190852	T.aestivum	Central	MEX94.20.1.28	1	MÉXICO	TLAZAPAN	-99.717	19.783	2891
190853	T.aestivum	Central	MEX94.20.1.29	1	MÉXICO	TLAZAPAN	-99.717	19.783	2891
190854	T.aestivum	Central	MEX94.20.1.30	1	MÉXICO	TLAZAPAN	-99.717	19.783	2891
190855	T.aestivum	Central	MEX94.20.1.31	1	MÉXICO	TLAZAPAN	-99.717	19.783	2891
190857	T.aestivum	Central	MEX94.20.1.33	1	MÉXICO	TLAZAPAN	-99.717	19.783	2891
190858	T.aestivum	Central	MEX94.20.1.34	1	MÉXICO	TLAZAPAN	-99.717	19.783	2891
190859	T.aestivum	Central	MEX94.20.1.35	1	MÉXICO	TLAZAPAN	-99.717	19.783	2891
190860	T.aestivum	Central	MEX94.20.1.36	1	MÉXICO	TLAZAPAN	-99.717	19.783	2891
190861	T.aestivum	Central	MEX94.20.1.37	1	MÉXICO	TLAZAPAN	-99.717	19.783	2891
190862	T.aestivum	Central	MEX94.20.1.38	1	MÉXICO	TLAZAPAN	-99.717	19.783	2891
190863	T.aestivum	Central	MEX94.20.1.39	1	MÉXICO	TLAZAPAN	-99.717	19.783	2891
190864	T.aestivum	Central	MEX94.20.1.40	1	MÉXICO	TLAZAPAN	-99.717	19.783	2891
190865	T.aestivum	Central	MEX94.20.1.41	1	MÉXICO	TLAZAPAN	-99.717	19.783	2891
190866	T.aestivum	Central	MEX94.20.1.42	1	MÉXICO	TLAZAPAN	-99.717	19.783	2891
190868	T.aestivum	Central	MEX94.20.1.44	1	MÉXICO	TLAZAPAN	-99.717	19.783	2891
190869	T.aestivum	Central	MEX94.20.1.45	1	MÉXICO	TLAZAPAN	-99.717	19.783	2891
190870	T.aestivum	Central	MEX94.20.1.46	1	MÉXICO	TLAZAPAN	-99.717	19.783	2891
190871	T.aestivum	Central	MEX94.20.1.47	1	MÉXICO	TLAZAPAN	-99.717	19.783	2891
190872	T.aestivum	Central	MEX94.20.1.48	1	MÉXICO	TLAZAPAN	-99.717	19.783	2891
190873	T.aestivum	Central	MEX94.20.1.49	1	MÉXICO	TLAZAPAN	-99.717	19.783	2891
190874	T.aestivum	Central	MEX94.20.1.50	1	MÉXICO	TLAZAPAN	-99.717	19.783	2891
190875	T.aestivum	Central	MEX94.20.1.51	1	MÉXICO	TLAZAPAN	-99.717	19.783	2891
190876	T.aestivum	Central	MEX94.20.1.52	1	MÉXICO	TLAZAPAN	-99.717	19.783	2891
190877	T.aestivum	Central	MEX94.20.1.53	1	MÉXICO	TLAZAPAN	-99.717	19.783	2891
190878	T.aestivum	Central	MEX94.20.1.54	1	MÉXICO	TLAZAPAN	-99.717	19.783	2891
190880	T.aestivum	Central	MEX94.20.1.56	1	MÉXICO	TLAZAPAN	-99.717	19.783	2891
190881	T.aestivum	Central	MEX94.20.1.57	1	MÉXICO	TLAZAPAN	-99.717	19.783	2891
190882	T.aestivum	Central	MEX94.20.1.58	1	MÉXICO	TLAZAPAN	-99.717	19.783	2891
190883	T.aestivum	Central	MEX94.20.1.59	1	MÉXICO	TLAZAPAN	-99.717	19.783	2891
190884	T.aestivum	Central	MEX94.20.1.60	1	MÉXICO	TLAZAPAN	-99.717	19.783	2891
190885	T.aestivum	Central	MEX94.20.1.61	1	MÉXICO	TLAZAPAN	-99.717	19.783	2891
190886	T.aestivum	Central	MEX94.20.1.62	1	MÉXICO	TLAZAPAN	-99.717	19.783	2891
190887	T.aestivum	Central	MEX94.20.1.63	1	MÉXICO	TLAZAPAN	-99.717	19.783	2891
190888	T.aestivum	Central	MEX94.20.1.64	1	MÉXICO	TLAZAPAN	-99.717	19.783	2891
190889	T.aestivum	Central	MEX94.20.1.65	1	MÉXICO	TLAZAPAN	-99.717	19.783	2891
190890	T.aestivum	Central	MEX94.20.1.66	1	MÉXICO	TLAZAPAN	-99.717	19.783	2891
190892	T.aestivum	Central	MEX94.20.1.68	1	MÉXICO	TLAZAPAN	-99.717	19.783	2891
190893	T.aestivum	Central	MEX94.20.1.69	1	MÉXICO	TLAZAPAN	-99.717	19.783	2891
190894	T.aestivum	Central	MEX94.20.1.70	1	MÉXICO	TLAZAPAN	-99.717	19.783	2891
190895	T.aestivum	Central	MEX94.20.1.71	1	MÉXICO	TLAZAPAN	-99.717	19.783	2891
190896	T.aestivum	Central	MEX94.20.1.72	1	MÉXICO	TLAZAPAN	-99.717	19.783	2891
190897	T.aestivum	Central	MEX94.20.1.73	1	MÉXICO	TLAZAPAN	-99.717	19.783	2891
190898	T.aestivum	Central	MEX94.20.1.74	1	MÉXICO	TLAZAPAN	-99.717	19.783	2891
190899	T.aestivum	Central	MEX94.20.1.75	1	MÉXICO	TLAZAPAN	-99.717	19.783	2891
190900	T.aestivum	Central	MEX94.20.1.76	1	MÉXICO	TLAZAPAN	-99.717	19.783	2891
190901	T.aestivum	Central	MEX94.20.1.77	1	MÉXICO	TLAZAPAN	-99.717	19.783	2891
190902	T.aestivum	Central	MEX94.20.1.78	1	MÉXICO	TLAZAPAN	-99.717	19.783	2891
190903	T.aestivum	Central	MEX94.20.1.79	1	MÉXICO	TLAZAPAN	-99.717	19.783	2891
190905	T.aestivum	Central	MEX94.20.1.81	1	MÉXICO	TLAZAPAN	-99.717	19.783	2891
190906	T.aestivum	Central	MEX94.20.1.82	1	MÉXICO	TLAZAPAN	-99.717	19.783	2891
190907	T.aestivum	Central	MEX94.20.1.83	1	MÉXICO	TLAZAPAN	-99.717	19.783	2891
190908	T.aestivum	Central	MEX94.20.1.84	1	MÉXICO	TLAZAPAN	-99.717	19.783	2891
190909	T.aestivum	Central	MEX94.20.1.85	1	MÉXICO	TLAZAPAN	-99.717	19.783	2891
190910	T.aestivum	Central	MEX94.20.1.86	1	MÉXICO	TLAZAPAN	-99.717	19.783	2891
190911	T.aestivum	Central	MEX94.20.1.87	1	MÉXICO	TLAZAPAN	-99.717	19.783	2891
190912	T.aestivum	Central	MEX94.20.1.88	1	MÉXICO	TLAZAPAN	-99.717	19.783	2891
190913	T.aestivum	Central	MEX94.20.1.89	1	MÉXICO	TLAZAPAN	-99.717	19.783	2891
190914	T.aestivum	Central	MEX94.20.1.90	1	MÉXICO	TLAZAPAN	-99.717	19.783	2891
190915	T.aestivum	Central	MEX94.20.1.91	1	MÉXICO	TLAZAPAN	-99.717	19.783	2891
190916	T.aestivum	Central	MEX94.20.1.92	1	MÉXICO	TLAZAPAN	-99.717	19.783	2891
190917	T.aestivum	Central	MEX94.20.1.93	1	MÉXICO	TLAZAPAN	-99.717	19.783	2891
190918	T.aestivum	Central	MEX94.20.1.94	1	MÉXICO	TLAZAPAN	-99.717	19.783	2891
190919	T.aestivum	Central	MEX94.20.1.95	1	MÉXICO	TLAZAPAN	-99.717	19.783	2891
190920	T.aestivum	Central	MEX94.20.1.96	1	MÉXICO	TLAZAPAN	-99.717	19.783	2891
190921	T.aestivum	Central	MEX94.20.1.97	1	MÉXICO	TLAZAPAN	-99.717	19.783	2891
190922	T.aestivum	Central	MEX94.20.1.98	1	MÉXICO	TLAZAPAN	-99.717	19.783	2891
190923	T.aestivum	Central	MEX94.20.1.99	1	MÉXICO	TLAZAPAN	-99.717	19.783	2891
190924	T.aestivum	Central	MEX94.20.1.100	1	MÉXICO	TLAZAPAN	-99.717	19.783	2891
190927	T.aestivum	Central	MEX94.20.1.103	1	MÉXICO	TLAZAPAN	-99.717	19.783	2891
190928	T.aestivum	Central	MEX94.20.1.104	1	MÉXICO	TLAZAPAN	-99.717	19.783	2891
190929	T.aestivum	Central	MEX94.20.1.105	1	MÉXICO	TLAZAPAN	-99.717	19.783	2891
190930	T.aestivum	Central	MEX94.20.1.106	1	MÉXICO	TLAZAPAN	-99.717	19.783	2891
190932	T.aestivum	Central	MEX94.20.1.108	1	MÉXICO	TLAZAPAN	-99.717	19.783	2891
190933	T.aestivum	Central	MEX94.20.1.109	1	MÉXICO	TLAZAPAN	-99.717	19.783	2891
190934	T.aestivum	Central	MEX94.20.1.110	1	MÉXICO	TLAZAPAN	-99.717	19.783	2891
190935	T.aestivum	Central	MEX94.20.1.111	1	MÉXICO	TLAZAPAN	-99.717	19.783	2891
190936	T.aestivum	Central	MEX94.20.1.112	1	MÉXICO	TLAZAPAN	-99.717	19.783	2891
190937	T.aestivum	Central	MEX94.20.1.113	1	MÉXICO	TLAZAPAN	-99.717	19.783	2891
190938	T.aestivum	Central	MEX94.20.1.114	1	MÉXICO	TLAZAPAN	-99.717	19.783	2891
190939	T.aestivum	Central	MEX94.20.1.115	1	MÉXICO	TLAZAPAN	-99.717	19.783	2891
190940	T.aestivum	Central	MEX94.20.1.116	1	MÉXICO	TLAZAPAN	-99.717	19.783	2891
190942	T.aestivum	Central	MEX94.20.1.118	1	MÉXICO	TLAZAPAN	-99.717	19.783	2891
190943	T.aestivum	Central	MEX94.20.1.119	1	MÉXICO	TLAZAPAN	-99.717	19.783	2891
190944	T.aestivum	Central	MEX94.20.1.120	1	MÉXICO	TLAZAPAN	-99.717	19.783	2891
190945	T.aestivum	Central	MEX94.20.1.121	1	MÉXICO	TLAZAPAN	-99.717	19.783	2891
190946	T.aestivum	Central	MEX94.20.1.122	1	MÉXICO	TLAZAPAN	-99.717	19.783	2891
190947	T.aestivum	Central	MEX94.20.1.123	1	MÉXICO	TLAZAPAN	-99.717	19.783	2891
190948	T.aestivum	Central	MEX94.20.1.124	1	MÉXICO	TLAZAPAN	-99.717	19.783	2891
190949	T.aestivum	Central	MEX94.20.1.125	1	MÉXICO	TLAZAPAN	-99.717	19.783	2891
190950	T.aestivum	Central	MEX94.20.1.126	1	MÉXICO	TLAZAPAN	-99.717	19.783	2891
190953	T.aestivum	Central	MEX94.20.1.129	1	MÉXICO	TLAZAPAN	-99.717	19.783	2891
190969	T.aestivum	Central	MEX94.20.3.1	1	MÉXICO	TLAZAPAN	-99.717	19.783	2891
190970	T.aestivum	Central	MEX94.20.3.2	1	MÉXICO	TLAZAPAN	-99.717	19.783	2891
190971	T.aestivum	Central	MEX94.20.3.3	1	MÉXICO	TLAZAPAN	-99.717	19.783	2891
190972	T.aestivum	Central	MEX94.20.3.4	1	MÉXICO	TLAZAPAN	-99.717	19.783	2891
190973	T.aestivum	Central	MEX94.20.3.5	1	MÉXICO	TLAZAPAN	-99.717	19.783	2891
190978	T.aestivum	Central	MEX94.20.3.10	1	MÉXICO	TLAZAPAN	-99.717	19.783	2891
190979	T.aestivum	Central	MEX94.21.1	1	MÉXICO	SAN LORENZO	-99.483	19.133	2435
190980	T.aestivum	Central	MEX94.21.2	1	MÉXICO	SAN LORENZO	-99.483	19.133	2435
190981	T.aestivum	Central	MEX94.21.3	1	MÉXICO	SAN LORENZO	-99.483	19.133	2435
190982	T.aestivum	Central	MEX94.21.4	1	MÉXICO	SAN LORENZO	-99.483	19.133	2435
190983	T.aestivum	Central	MEX94.21.5	1	MÉXICO	SAN LORENZO	-99.483	19.133	2435
190984	T.aestivum	Central	MEX94.21.6	1	MÉXICO	SAN LORENZO	-99.483	19.133	2435
190985	T.aestivum	Central	MEX94.21.7	1	MÉXICO	SAN LORENZO	-99.483	19.133	2435
190986	T.aestivum	Central	MEX94.21.8	1	MÉXICO	SAN LORENZO	-99.483	19.133	2435
190987	T.aestivum	Central	MEX94.21.9	1	MÉXICO	SAN LORENZO	-99.483	19.133	2435
190988	T.aestivum	Central	MEX94.21.10	1	MÉXICO	SAN LORENZO	-99.483	19.133	2435
190989	T.aestivum	Central	MEX94.21.11	1	MÉXICO	SAN LORENZO	-99.483	19.133	2435
190990	T.aestivum	Central	MEX94.21.12	1	MÉXICO	SAN LORENZO	-99.483	19.133	2435
190991	T.aestivum	Central	MEX94.21.13	1	MÉXICO	SAN LORENZO	-99.483	19.133	2435
190992	T.aestivum	Central	MEX94.21.14	1	MÉXICO	SAN LORENZO	-99.483	19.133	2435
190993	T.aestivum	Central	MEX94.21.15	1	MÉXICO	SAN LORENZO	-99.483	19.133	2435
190994	T.aestivum	Central	MEX94.21.16	1	MÉXICO	SAN LORENZO	-99.483	19.133	2435
190995	T.aestivum	Central	MEX94.21.17	1	MÉXICO	SAN LORENZO	-99.483	19.133	2435
190996	T.aestivum	Central	MEX94.21.18	1	MÉXICO	SAN LORENZO	-99.483	19.133	2435
190997	T.aestivum	Central	MEX94.21.19	1	MÉXICO	SAN LORENZO	-99.483	19.133	2435
190998	T.aestivum	Central	MEX94.21.20	1	MÉXICO	SAN LORENZO	-99.483	19.133	2435
190999	T.aestivum	Central	MEX94.21.21	1	MÉXICO	SAN LORENZO	-99.483	19.133	2435
191000	T.aestivum	Central	MEX94.21.22	1	MÉXICO	SAN LORENZO	-99.483	19.133	2435
191001	T.aestivum	Central	MEX94.21.23	1	MÉXICO	SAN LORENZO	-99.483	19.133	2435
191002	T.aestivum	Central	MEX94.21.24	1	MÉXICO	SAN LORENZO	-99.483	19.133	2435
191003	T.aestivum	Central	MEX94.21.25	1	MÉXICO	SAN LORENZO	-99.483	19.133	2435
191004	T.aestivum	Central	MEX94.21.26	1	MÉXICO	SAN LORENZO	-99.483	19.133	2435
191005	T.aestivum	Central	MEX94.21.27	1	MÉXICO	SAN LORENZO	-99.483	19.133	2435
191006	T.aestivum	Central	MEX94.21.28	1	MÉXICO	SAN LORENZO	-99.483	19.133	2435
191007	T.aestivum	Central	MEX94.21.29	1	MÉXICO	SAN LORENZO	-99.483	19.133	2435
191008	T.aestivum	Central	MEX94.21.30	1	MÉXICO	SAN LORENZO	-99.483	19.133	2435
191009	T.aestivum	Central	MEX94.21.31	1	MÉXICO	SAN LORENZO	-99.483	19.133	2435
191010	T.aestivum	Central	MEX94.21.32	1	MÉXICO	SAN LORENZO	-99.483	19.133	2435
191011	T.aestivum	Central	MEX94.21.33	1	MÉXICO	SAN LORENZO	-99.483	19.133	2435
191012	T.aestivum	Central	MEX94.21.34	1	MÉXICO	SAN LORENZO	-99.483	19.133	2435
191013	T.aestivum	Central	MEX94.21.35	1	MÉXICO	SAN LORENZO	-99.483	19.133	2435
191014	T.aestivum	Central	MEX94.21.36	1	MÉXICO	SAN LORENZO	-99.483	19.133	2435
191015	T.aestivum	Central	MEX94.21.37	1	MÉXICO	SAN LORENZO	-99.483	19.133	2435
191016	T.aestivum	Central	MEX94.21.38	1	MÉXICO	SAN LORENZO	-99.483	19.133	2435
191017	T.aestivum	Central	MEX94.21.39	1	MÉXICO	SAN LORENZO	-99.483	19.133	2435
191018	T.aestivum	Central	MEX94.21.40	1	MÉXICO	SAN LORENZO	-99.483	19.133	2435
191019	T.aestivum	Central	MEX94.21.41	1	MÉXICO	SAN LORENZO	-99.483	19.133	2435
191020	T.aestivum	Central	MEX94.21.42	1	MÉXICO	SAN LORENZO	-99.483	19.133	2435
191021	T.aestivum	Central	MEX94.21.43	1	MÉXICO	SAN LORENZO	-99.483	19.133	2435
191022	T.aestivum	Central	MEX94.21.44	1	MÉXICO	SAN LORENZO	-99.483	19.133	2435
191023	T.aestivum	Central	MEX94.21.45	1	MÉXICO	SAN LORENZO	-99.483	19.133	2435
191024	T.aestivum	Central	MEX94.21.46	1	MÉXICO	SAN LORENZO	-99.483	19.133	2435
191025	T.aestivum	Central	MEX94.21.47	1	MÉXICO	SAN LORENZO	-99.483	19.133	2435
191026	T.aestivum	Central	MEX94.22.1	1	MÉXICO	COATEPEC	-98.85	19.383	2290
191027	T.aestivum	Central	MEX94.22.2	1	MÉXICO	COATEPEC	-98.85	19.383	2290
191028	T.aestivum	Central	MEX94.22.3	1	MÉXICO	COATEPEC	-98.85	19.383	2290
191029	T.aestivum	Central	MEX94.22.4	1	MÉXICO	COATEPEC	-98.85	19.383	2290
191030	T.aestivum	Central	MEX94.22.5	1	MÉXICO	COATEPEC	-98.85	19.383	2290
191031	T.aestivum	Central	MEX94.22.6	1	MÉXICO	COATEPEC	-98.85	19.383	2290
191032	T.aestivum	Central	MEX94.22.7	1	MÉXICO	COATEPEC	-98.85	19.383	2290
191033	T.aestivum	Central	MEX94.22.8	1	MÉXICO	COATEPEC	-98.85	19.383	2290
191034	T.aestivum	Central	MEX94.22.9	1	MÉXICO	COATEPEC	-98.85	19.383	2290
191035	T.aestivum	Central	MEX94.22.10	1	MÉXICO	COATEPEC	-98.85	19.383	2290
191036	T.aestivum	Central	MEX94.22.11	1	MÉXICO	COATEPEC	-98.85	19.383	2290
191037	T.aestivum	Central	MEX94.22.12	1	MÉXICO	COATEPEC	-98.85	19.383	2290
191038	T.aestivum	Central	MEX94.22.13	1	MÉXICO	COATEPEC	-98.85	19.383	2290
191039	T.aestivum	Central	MEX94.22.14	1	MÉXICO	COATEPEC	-98.85	19.383	2290
191040	T.aestivum	Central	MEX94.22.15	1	MÉXICO	COATEPEC	-98.85	19.383	2290
191041	T.aestivum	Central	MEX94.22.16	1	MÉXICO	COATEPEC	-98.85	19.383	2290
191042	T.aestivum	Central	MEX94.22.17	1	MÉXICO	COATEPEC	-98.85	19.383	2290
191043	T.aestivum	Central	MEX94.22.18	1	MÉXICO	COATEPEC	-98.85	19.383	2290
191044	T.aestivum	Central	MEX94.22.19	1	MÉXICO	COATEPEC	-98.85	19.383	2290
191045	T.aestivum	Central	MEX94.22.20	1	MÉXICO	COATEPEC	-98.85	19.383	2290
191046	T.aestivum	Central	MEX94.22.21	1	MÉXICO	COATEPEC	-98.85	19.383	2290
191047	T.aestivum	Central	MEX94.22.22	1	MÉXICO	COATEPEC	-98.85	19.383	2290
191048	T.aestivum	Central	MEX94.22.23	1	MÉXICO	COATEPEC	-98.85	19.383	2290
191049	T.aestivum	Central	MEX94.22.24	1	MÉXICO	COATEPEC	-98.85	19.383	2290
191050	T.aestivum	Central	MEX94.22.25	1	MÉXICO	COATEPEC	-98.85	19.383	2290
191051	T.aestivum	Central	MEX94.22.26	1	MÉXICO	COATEPEC	-98.85	19.383	2290
191052	T.aestivum	Central	MEX94.22.27	1	MÉXICO	COATEPEC	-98.85	19.383	2290
191053	T.aestivum	Central	MEX94.22.28	1	MÉXICO	COATEPEC	-98.85	19.383	2290
191054	T.aestivum	Central	MEX94.22.29	1	MÉXICO	COATEPEC	-98.85	19.383	2290
191055	T.aestivum	Central	MEX94.22.30	1	MÉXICO	COATEPEC	-98.85	19.383	2290
191056	T.aestivum	Central	MEX94.22.31	1	MÉXICO	COATEPEC	-98.85	19.383	2290
191057	T.aestivum	Central	MEX94.22.32	1	MÉXICO	COATEPEC	-98.85	19.383	2290
191058	T.aestivum	Central	MEX94.22.33	1	MÉXICO	COATEPEC	-98.85	19.383	2290
191059	T.aestivum	Central	MEX94.22.34	1	MÉXICO	COATEPEC	-98.85	19.383	2290
191060	T.aestivum	Central	MEX94.22.35	1	MÉXICO	COATEPEC	-98.85	19.383	2290
191061	T.aestivum	Central	MEX94.22.36	1	MÉXICO	COATEPEC	-98.85	19.383	2290
191062	T.aestivum	Central	MEX94.22.37	1	MÉXICO	COATEPEC	-98.85	19.383	2290
191063	T.aestivum	Central	MEX94.22.38	1	MÉXICO	COATEPEC	-98.85	19.383	2290
191064	T.aestivum	Central	MEX94.22.39	1	MÉXICO	COATEPEC	-98.85	19.383	2290
191065	T.aestivum	Central	MEX94.22.40	1	MÉXICO	COATEPEC	-98.85	19.383	2290
191066	T.aestivum	Central	MEX94.22.41	1	MÉXICO	COATEPEC	-98.85	19.383	2290
191067	T.aestivum	Central	MEX94.22.42	1	MÉXICO	COATEPEC	-98.85	19.383	2290
191068	T.aestivum	Central	MEX94.22.43	1	MÉXICO	COATEPEC	-98.85	19.383	2290
191069	T.aestivum	Central	MEX94.22.44	1	MÉXICO	COATEPEC	-98.85	19.383	2290
191070	T.aestivum	Central	MEX94.22.45	1	MÉXICO	COATEPEC	-98.85	19.383	2290
191071	T.aestivum	Central	MEX94.22.46	1	MÉXICO	COATEPEC	-98.85	19.383	2290
191072	T.aestivum	Central	MEX94.22.47	1	MÉXICO	COATEPEC	-98.85	19.383	2290
191073	T.aestivum	Central	MEX94.22.48	1	MÉXICO	COATEPEC	-98.85	19.383	2290
191074	T.aestivum	Central	MEX94.22.49	1	MÉXICO	COATEPEC	-98.85	19.383	2290
191075	T.aestivum	Central	MEX94.22.50	1	MÉXICO	COATEPEC	-98.85	19.383	2290
191076	T.aestivum	Central	MEX94.22.51	1	MÉXICO	COATEPEC	-98.85	19.383	2290
191077	T.aestivum	Central	MEX94.22.52	1	MÉXICO	COATEPEC	-98.85	19.383	2290
191078	T.aestivum	Central	MEX94.22.53	1	MÉXICO	COATEPEC	-98.85	19.383	2290
191079	T.aestivum	Central	MEX94.22.54	1	MÉXICO	COATEPEC	-98.85	19.383	2290
191080	T.aestivum	Central	MEX94.22.55	1	MÉXICO	COATEPEC	-98.85	19.383	2290
191081	T.aestivum	Central	MEX94.22.56	1	MÉXICO	COATEPEC	-98.85	19.383	2290
191082	T.aestivum	Central	MEX94.22.57	1	MÉXICO	COATEPEC	-98.85	19.383	2290
191083	T.aestivum	Central	MEX94.22.58	1	MÉXICO	COATEPEC	-98.85	19.383	2290
191084	T.aestivum	Central	MEX94.22.59	1	MÉXICO	COATEPEC	-98.85	19.383	2290
191085	T.aestivum	Central	MEX94.22.60	1	MÉXICO	COATEPEC	-98.85	19.383	2290
191087	T.aestivum	Central	MEX94.22.62	1	MÉXICO	COATEPEC	-98.85	19.383	2290
191088	T.aestivum	Central	MEX94.22.63	1	MÉXICO	COATEPEC	-98.85	19.383	2290
191089	T.aestivum	Central	MEX94.22.64	1	MÉXICO	COATEPEC	-98.85	19.383	2290
191090	T.aestivum	Central	MEX94.22.65	1	MÉXICO	COATEPEC	-98.85	19.383	2290
191091	T.aestivum	Central	MEX94.22.66	1	MÉXICO	COATEPEC	-98.85	19.383	2290
191092	T.aestivum	Central	MEX94.22.67	1	MÉXICO	COATEPEC	-98.85	19.383	2290
191093	T.aestivum	Central	MEX94.22.68	1	MÉXICO	COATEPEC	-98.85	19.383	2290
191094	T.aestivum	Central	MEX94.22.69	1	MÉXICO	COATEPEC	-98.85	19.383	2290
191095	T.aestivum	Central	MEX94.22.70	1	MÉXICO	COATEPEC	-98.85	19.383	2290
191096	T.aestivum	Central	MEX94.22.71	1	MÉXICO	COATEPEC	-98.85	19.383	2290
191097	T.aestivum	Central	MEX94.22.72	1	MÉXICO	COATEPEC	-98.85	19.383	2290
191098	T.aestivum	Central	MEX94.22.73	1	MÉXICO	COATEPEC	-98.85	19.383	2290
191099	T.aestivum	Central	MEX94.22.74	1	MÉXICO	COATEPEC	-98.85	19.383	2290
191100	T.aestivum	Central	MEX94.22.75	1	MÉXICO	COATEPEC	-98.85	19.383	2290
191101	T.aestivum	Central	MEX94.22.76	1	MÉXICO	COATEPEC	-98.85	19.383	2290
191102	T.aestivum	Central	MEX94.22.77	1	MÉXICO	COATEPEC	-98.85	19.383	2290
191103	T.aestivum	Central	MEX94.22.78	1	MÉXICO	COATEPEC	-98.85	19.383	2290
191104	T.aestivum	Central	MEX94.22.79	1	MÉXICO	COATEPEC	-98.85	19.383	2290
191105	T.aestivum	Central	MEX94.22.80	1	MÉXICO	COATEPEC	-98.85	19.383	2290
191106	T.aestivum	Central	MEX94.22.81	1	MÉXICO	COATEPEC	-98.85	19.383	2290
191108	T.aestivum	Central	MEX94.22.83	1	MÉXICO	COATEPEC	-98.85	19.383	2290
191110	T.aestivum	Central	MEX94.22.85	1	MÉXICO	COATEPEC	-98.85	19.383	2290
191111	T.aestivum	Central	MEX94.22.86	1	MÉXICO	COATEPEC	-98.85	19.383	2290
191112	T.aestivum	Central	MEX94.22.87	1	MÉXICO	COATEPEC	-98.85	19.383	2290
191113	T.aestivum	Central	MEX94.22.88	1	MÉXICO	COATEPEC	-98.85	19.383	2290
191114	T.aestivum	Central	MEX94.22.89	1	MÉXICO	COATEPEC	-98.85	19.383	2290
191115	T.aestivum	Central	MEX94.22.90	1	MÉXICO	COATEPEC	-98.85	19.383	2290
191116	T.aestivum	Central	MEX94.22.91	1	MÉXICO	COATEPEC	-98.85	19.383	2290
191117	T.aestivum	Central	MEX94.22.92	1	MÉXICO	COATEPEC	-98.85	19.383	2290
191118	T.aestivum	Central	MEX94.22.93	1	MÉXICO	COATEPEC	-98.85	19.383	2290
191119	T.aestivum	Central	MEX94.22.94	1	MÉXICO	COATEPEC	-98.85	19.383	2290
191120	T.aestivum	Central	MEX94.22.95	1	MÉXICO	COATEPEC	-98.85	19.383	2290
191121	T.aestivum	Central	MEX94.22.96	1	MÉXICO	COATEPEC	-98.85	19.383	2290
191122	T.aestivum	Central	MEX94.22.97	1	MÉXICO	COATEPEC	-98.85	19.383	2290
191123	T.aestivum	Central	MEX94.22.98	1	MÉXICO	COATEPEC	-98.85	19.383	2290
191124	T.aestivum	Central	MEX94.22.99	1	MÉXICO	COATEPEC	-98.85	19.383	2290
191125	T.aestivum	Central	MEX94.22.100	1	MÉXICO	COATEPEC	-98.85	19.383	2290
191126	T.aestivum	Central	MEX94.22.101	1	MÉXICO	COATEPEC	-98.85	19.383	2290
191127	T.aestivum	Central	MEX94.22.102	1	MÉXICO	COATEPEC	-98.85	19.383	2290
191128	T.aestivum	Central	MEX94.22.103	1	MÉXICO	COATEPEC	-98.85	19.383	2290
191129	T.aestivum	Central	MEX94.22.104	1	MÉXICO	COATEPEC	-98.85	19.383	2290
191130	T.aestivum	Central	MEX94.22.105	1	MÉXICO	COATEPEC	-98.85	19.383	2290
191131	T.aestivum	Central	MEX94.22.106	1	MÉXICO	COATEPEC	-98.85	19.383	2290
191132	T.aestivum	Central	MEX94.22.107	1	MÉXICO	COATEPEC	-98.85	19.383	2290
191133	T.aestivum	Central	MEX94.22.108	1	MÉXICO	COATEPEC	-98.85	19.383	2290
191134	T.aestivum	Central	MEX94.22.109	1	MÉXICO	COATEPEC	-98.85	19.383	2290
191135	T.aestivum	Central	MEX94.22.110	1	MÉXICO	COATEPEC	-98.85	19.383	2290
191136	T.aestivum	Central	MEX94.22.111	1	MÉXICO	COATEPEC	-98.85	19.383	2290
191137	T.aestivum	Central	MEX94.22.112	1	MÉXICO	COATEPEC	-98.85	19.383	2290
191138	T.aestivum	Central	MEX94.22.113	1	MÉXICO	COATEPEC	-98.85	19.383	2290
191139	T.aestivum	Central	MEX94.22.114	1	MÉXICO	COATEPEC	-98.85	19.383	2290
191140	T.aestivum	Central	MEX94.22.115	1	MÉXICO	COATEPEC	-98.85	19.383	2290
191141	T.aestivum	Central	MEX94.22.116	1	MÉXICO	COATEPEC	-98.85	19.383	2290
191142	T.aestivum	Central	MEX94.22.117	1	MÉXICO	COATEPEC	-98.85	19.383	2290
191143	T.aestivum	Central	MEX94.22.118	1	MÉXICO	COATEPEC	-98.85	19.383	2290
191144	T.aestivum	Central	MEX94.22.119	1	MÉXICO	COATEPEC	-98.85	19.383	2290
191145	T.aestivum	Central	MEX94.22.120	1	MÉXICO	COATEPEC	-98.85	19.383	2290
191146	T.aestivum	Central	MEX94.22.121	1	MÉXICO	COATEPEC	-98.85	19.383	2290
191147	T.aestivum	Central	MEX94.22.122	1	MÉXICO	COATEPEC	-98.85	19.383	2290
191150	T.aestivum	Central	MEX94.23.1	1	MÉXICO	COATEPEC SYR KM1	-98.85	19.367	2433
191151	T.aestivum	Central	MEX94.23.2	1	MÉXICO	COATEPEC SYR KM1	-98.85	19.367	2433
191152	T.aestivum	Central	MEX94.23.3	1	MÉXICO	COATEPEC SYR KM1	-98.85	19.367	2433
191153	T.aestivum	Central	MEX94.23.4	1	MÉXICO	COATEPEC SYR KM1	-98.85	19.367	2433
191154	T.aestivum	Central	MEX94.23.5	1	MÉXICO	COATEPEC SYR KM1	-98.85	19.367	2433
191155	T.aestivum	Central	MEX94.23.6	1	MÉXICO	COATEPEC SYR KM1	-98.85	19.367	2433
191156	T.aestivum	Central	MEX94.23.7	1	MÉXICO	COATEPEC SYR KM1	-98.85	19.367	2433
191157	T.aestivum	Central	MEX94.23.8	1	MÉXICO	COATEPEC SYR KM1	-98.85	19.367	2433
191158	T.aestivum	Central	MEX94.23.9	1	MÉXICO	COATEPEC SYR KM1	-98.85	19.367	2433
191159	T.aestivum	Central	MEX94.23.10	1	MÉXICO	COATEPEC SYR KM1	-98.85	19.367	2433
191160	T.aestivum	Central	MEX94.23.11	1	MÉXICO	COATEPEC SYR KM1	-98.85	19.367	2433
191161	T.aestivum	Central	MEX94.23.12	1	MÉXICO	COATEPEC SYR KM1	-98.85	19.367	2433
191162	T.aestivum	Central	MEX94.23.13	1	MÉXICO	COATEPEC SYR KM1	-98.85	19.367	2433
191163	T.aestivum	Central	MEX94.23.14	1	MÉXICO	COATEPEC SYR KM1	-98.85	19.367	2433
191164	T.aestivum	Central	MEX94.23.15	1	MÉXICO	COATEPEC SYR KM1	-98.85	19.367	2433
191165	T.aestivum	Central	MEX94.23.16	1	MÉXICO	COATEPEC SYR KM1	-98.85	19.367	2433
191166	T.aestivum	Central	MEX94.23.17	1	MÉXICO	COATEPEC SYR KM1	-98.85	19.367	2433
191167	T.aestivum	Central	MEX94.23.18	1	MÉXICO	COATEPEC SYR KM1	-98.85	19.367	2433
191168	T.aestivum	Central	MEX94.23.19	1	MÉXICO	COATEPEC SYR KM1	-98.85	19.367	2433
191169	T.aestivum	Central	MEX94.23.20	1	MÉXICO	COATEPEC SYR KM1	-98.85	19.367	2433
191170	T.aestivum	Central	MEX94.23.21	1	MÉXICO	COATEPEC SYR KM1	-98.85	19.367	2433
191171	T.aestivum	Central	MEX94.23.22	1	MÉXICO	COATEPEC SYR KM1	-98.85	19.367	2433
191172	T.aestivum	Central	MEX94.23.23	1	MÉXICO	COATEPEC SYR KM1	-98.85	19.367	2433
191173	T.aestivum	Central	MEX94.23.24	1	MÉXICO	COATEPEC SYR KM1	-98.85	19.367	2433
191174	T.aestivum	Central	MEX94.23.25	1	MÉXICO	COATEPEC SYR KM1	-98.85	19.367	2433
191176	T.aestivum	Central	MEX94.23.27	1	MÉXICO	COATEPEC SYR KM1	-98.85	19.367	2433
191177	T.aestivum	Central	MEX94.23.28	1	MÉXICO	COATEPEC SYR KM1	-98.85	19.367	2433
191178	T.aestivum	Central	MEX94.23.29	1	MÉXICO	COATEPEC SYR KM1	-98.85	19.367	2433
191180	T.aestivum	Central	MEX94.23.31	1	MÉXICO	COATEPEC SYR KM1	-98.85	19.367	2433
191181	T.aestivum	Central	MEX94.23.32	1	MÉXICO	COATEPEC SYR KM1	-98.85	19.367	2433
191182	T.aestivum	Central	MEX94.23.33	1	MÉXICO	COATEPEC SYR KM1	-98.85	19.367	2433
191183	T.aestivum	Central	MEX94.23.34	1	MÉXICO	COATEPEC SYR KM1	-98.85	19.367	2433
191184	T.aestivum	Central	MEX94.23.35	1	MÉXICO	COATEPEC SYR KM1	-98.85	19.367	2433
191185	T.aestivum	Central	MEX94.23.36	1	MÉXICO	COATEPEC SYR KM1	-98.85	19.367	2433
191186	T.aestivum	Central	MEX94.23.37	1	MÉXICO	COATEPEC SYR KM1	-98.85	19.367	2433
191187	T.aestivum	Central	MEX94.23.38	1	MÉXICO	COATEPEC SYR KM1	-98.85	19.367	2433
191188	T.aestivum	Central	MEX94.23.39	1	MÉXICO	COATEPEC SYR KM1	-98.85	19.367	2433
191189	T.aestivum	Central	MEX94.23.40	1	MÉXICO	COATEPEC SYR KM1	-98.85	19.367	2433
191190	T.aestivum	Central	MEX94.23.41	1	MÉXICO	COATEPEC SYR KM1	-98.85	19.367	2433
191191	T.aestivum	Central	MEX94.23.42	1	MÉXICO	COATEPEC SYR KM1	-98.85	19.367	2433
191192	T.aestivum	Central	MEX94.23.43	1	MÉXICO	COATEPEC SYR KM1	-98.85	19.367	2433
191193	T.aestivum	Central	MEX94.23.44	1	MÉXICO	COATEPEC SYR KM1	-98.85	19.367	2433
191194	T.aestivum	Central	MEX94.23.45	1	MÉXICO	COATEPEC SYR KM1	-98.85	19.367	2433
191195	T.aestivum	Central	MEX94.23.46	1	MÉXICO	COATEPEC SYR KM1	-98.85	19.367	2433
191196	T.aestivum	Central	MEX94.23.47	1	MÉXICO	COATEPEC SYR KM1	-98.85	19.367	2433
191198	T.aestivum	Central	MEX94.23.49	1	MÉXICO	COATEPEC SYR KM1	-98.85	19.367	2433
191199	T.aestivum	Central	MEX94.23.50	1	MÉXICO	COATEPEC SYR KM1	-98.85	19.367	2433
191200	T.aestivum	Central	MEX94.23.51	1	MÉXICO	COATEPEC SYR KM1	-98.85	19.367	2433
191201	T.aestivum	Central	MEX94.23.52	1	MÉXICO	COATEPEC SYR KM1	-98.85	19.367	2433
191202	T.aestivum	Central	MEX94.23.53	1	MÉXICO	COATEPEC SYR KM1	-98.85	19.367	2433
191203	T.aestivum	Central	MEX94.23.54	1	MÉXICO	COATEPEC SYR KM1	-98.85	19.367	2433
191204	T.aestivum	Central	MEX94.23.55	1	MÉXICO	COATEPEC SYR KM1	-98.85	19.367	2433
191205	T.aestivum	Central	MEX94.23.56	1	MÉXICO	COATEPEC SYR KM1	-98.85	19.367	2433
191206	T.aestivum	Central	MEX94.23.57	1	MÉXICO	COATEPEC SYR KM1	-98.85	19.367	2433
191207	T.aestivum	Central	MEX94.23.58	1	MÉXICO	COATEPEC SYR KM1	-98.85	19.367	2433
191209	T.aestivum	Central	MEX94.23.60	1	MÉXICO	COATEPEC SYR KM1	-98.85	19.367	2433
191210	T.aestivum	Central	MEX94.23.61	1	MÉXICO	COATEPEC SYR KM1	-98.85	19.367	2433
191211	T.aestivum	Central	MEX94.23.62	1	MÉXICO	COATEPEC SYR KM1	-98.85	19.367	2433
191212	T.aestivum	Central	MEX94.23.63	1	MÉXICO	COATEPEC SYR KM1	-98.85	19.367	2433
191213	T.aestivum	Central	MEX94.23.64	1	MÉXICO	COATEPEC SYR KM1	-98.85	19.367	2433
191214	T.aestivum	Central	MEX94.23.65	1	MÉXICO	COATEPEC SYR KM1	-98.85	19.367	2433
191216	T.aestivum	Central	MEX94.23.67	1	MÉXICO	COATEPEC SYR KM1	-98.85	19.367	2433
191217	T.aestivum	Central	MEX94.23.68	1	MÉXICO	COATEPEC SYR KM1	-98.85	19.367	2433
191218	T.aestivum	Central	MEX94.23.69	1	MÉXICO	COATEPEC SYR KM1	-98.85	19.367	2433
191219	T.aestivum	Central	MEX94.23.70	1	MÉXICO	COATEPEC SYR KM1	-98.85	19.367	2433
191220	T.aestivum	Central	MEX94.23.71	1	MÉXICO	COATEPEC SYR KM1	-98.85	19.367	2433
191221	T.aestivum	Central	MEX94.23.72	1	MÉXICO	COATEPEC SYR KM1	-98.85	19.367	2433
191222	T.aestivum	Central	MEX94.23.73	1	MÉXICO	COATEPEC SYR KM1	-98.85	19.367	2433
191223	T.aestivum	Central	MEX94.23.74	1	MÉXICO	COATEPEC SYR KM1	-98.85	19.367	2433
191224	T.aestivum	Central	MEX94.23.75	1	MÉXICO	COATEPEC SYR KM1	-98.85	19.367	2433
191225	T.aestivum	Central	MEX94.23.76	1	MÉXICO	COATEPEC SYR KM1	-98.85	19.367	2433
191226	T.aestivum	Central	MEX94.23.77	1	MÉXICO	COATEPEC SYR KM1	-98.85	19.367	2433
191227	T.aestivum	Central	MEX94.23.78	1	MÉXICO	COATEPEC SYR KM1	-98.85	19.367	2433
191228	T.aestivum	Central	MEX94.23.79	1	MÉXICO	COATEPEC SYR KM1	-98.85	19.367	2433
191229	T.aestivum	Central	MEX94.23.80	1	MÉXICO	COATEPEC SYR KM1	-98.85	19.367	2433
191230	T.aestivum	Central	MEX94.23.81	1	MÉXICO	COATEPEC SYR KM1	-98.85	19.367	2433
191231	T.aestivum	Central	MEX94.23.82	1	MÉXICO	COATEPEC SYR KM1	-98.85	19.367	2433
191232	T.aestivum	Central	MEX94.23.83	1	MÉXICO	COATEPEC SYR KM1	-98.85	19.367	2433
191233	T.aestivum	Central	MEX94.23.84	1	MÉXICO	COATEPEC SYR KM1	-98.85	19.367	2433
191234	T.aestivum	Central	MEX94.23.85	1	MÉXICO	COATEPEC SYR KM1	-98.85	19.367	2433
191235	T.aestivum	Central	MEX94.23.86	1	MÉXICO	COATEPEC SYR KM1	-98.85	19.367	2433
191236	T.aestivum	Central	MEX94.23.87	1	MÉXICO	COATEPEC SYR KM1	-98.85	19.367	2433
191237	T.aestivum	Central	MEX94.23.88	1	MÉXICO	COATEPEC SYR KM1	-98.85	19.367	2433
191238	T.aestivum	Central	MEX94.23.89	1	MÉXICO	COATEPEC SYR KM1	-98.85	19.367	2433
191239	T.aestivum	Central	MEX94.23.90	1	MÉXICO	COATEPEC SYR KM1	-98.85	19.367	2433
191240	T.aestivum	Central	MEX94.23.91	1	MÉXICO	COATEPEC SYR KM1	-98.85	19.367	2433
191241	T.aestivum	Central	MEX94.23.92	1	MÉXICO	COATEPEC SYR KM1	-98.85	19.367	2433
191242	T.aestivum	Central	MEX94.23.93	1	MÉXICO	COATEPEC SYR KM1	-98.85	19.367	2433
191243	T.aestivum	Central	MEX94.23.94	1	MÉXICO	COATEPEC SYR KM1	-98.85	19.367	2433
191244	T.aestivum	Central	MEX94.23.95	1	MÉXICO	COATEPEC SYR KM1	-98.85	19.367	2433
191245	T.aestivum	Central	MEX94.23.96	1	MÉXICO	COATEPEC SYR KM1	-98.85	19.367	2433
191246	T.aestivum	Central	MEX94.23.97	1	MÉXICO	COATEPEC SYR KM1	-98.85	19.367	2433
191247	T.aestivum	Central	MEX94.23.98	1	MÉXICO	COATEPEC SYR KM1	-98.85	19.367	2433
191248	T.aestivum	Central	MEX94.23.99	1	MÉXICO	COATEPEC SYR KM1	-98.85	19.367	2433
191249	T.aestivum	Central	MEX94.23.100	1	MÉXICO	COATEPEC SYR KM1	-98.85	19.367	2433
191250	T.aestivum	Central	MEX94.23.101	1	MÉXICO	COATEPEC SYR KM1	-98.85	19.367	2433
191251	T.aestivum	Central	MEX94.23.102	1	MÉXICO	COATEPEC SYR KM1	-98.85	19.367	2433
191252	T.aestivum	Central	MEX94.23.103	1	MÉXICO	COATEPEC SYR KM1	-98.85	19.367	2433
191253	T.aestivum	Central	MEX94.23.104	1	MÉXICO	COATEPEC SYR KM1	-98.85	19.367	2433
191254	T.aestivum	Central	MEX94.23.105	1	MÉXICO	COATEPEC SYR KM1	-98.85	19.367	2433
191255	T.aestivum	Central	MEX94.23.106	1	MÉXICO	COATEPEC SYR KM1	-98.85	19.367	2433
191256	T.aestivum	Central	MEX94.23.107	1	MÉXICO	COATEPEC SYR KM1	-98.85	19.367	2433
191257	T.aestivum	Central	MEX94.23.108	1	MÉXICO	COATEPEC SYR KM1	-98.85	19.367	2433
191259	T.aestivum	Central	MEX94.23.110	1	MÉXICO	COATEPEC SYR KM1	-98.85	19.367	2433
191262	T.aestivum	Central	MEX94.23.113	1	MÉXICO	COATEPEC SYR KM1	-98.85	19.367	2433
191263	T.aestivum	Central	MEX94.23.114	1	MÉXICO	COATEPEC SYR KM1	-98.85	19.367	2433
191264	T.aestivum	Central	MEX94.23.115	1	MÉXICO	COATEPEC SYR KM1	-98.85	19.367	2433
191265	T.aestivum	Central	MEX94.23.116	1	MÉXICO	COATEPEC SYR KM1	-98.85	19.367	2433
191266	T.aestivum	Central	MEX94.23.117	1	MÉXICO	COATEPEC SYR KM1	-98.85	19.367	2433
191267	T.aestivum	Central	MEX94.23.118	1	MÉXICO	COATEPEC SYR KM1	-98.85	19.367	2433
191268	T.aestivum	Central	MEX94.23.119	1	MÉXICO	COATEPEC SYR KM1	-98.85	19.367	2433
191269	T.aestivum	Central	MEX94.23.120	1	MÉXICO	COATEPEC SYR KM1	-98.85	19.367	2433
191271	T.aestivum	Central	MEX94.23.122	1	MÉXICO	COATEPEC SYR KM1	-98.85	19.367	2433
191272	T.aestivum	Central	MEX94.23.123	1	MÉXICO	COATEPEC SYR KM1	-98.85	19.367	2433
191273	T.aestivum	Central	MEX94.23.124	1	MÉXICO	COATEPEC SYR KM1	-98.85	19.367	2433
191274	T.aestivum	Central	MEX94.23.125	1	MÉXICO	COATEPEC SYR KM1	-98.85	19.367	2433
191275	T.aestivum	Central	MEX94.23.126	1	MÉXICO	COATEPEC SYR KM1	-98.85	19.367	2433
191276	T.aestivum	Central	MEX94.23.127	1	MÉXICO	COATEPEC SYR KM1	-98.85	19.367	2433
191277	T.aestivum	Central	MEX94.23.128	1	MÉXICO	COATEPEC SYR KM1	-98.85	19.367	2433
191278	T.aestivum	Central	MEX94.23.129	1	MÉXICO	COATEPEC SYR KM1	-98.85	19.367	2433
191279	T.aestivum	Central	MEX94.23.130	1	MÉXICO	COATEPEC SYR KM1	-98.85	19.367	2433
191280	T.aestivum	Central	MEX94.23.131	1	MÉXICO	COATEPEC SYR KM1	-98.85	19.367	2433
191281	T.aestivum	Central	MEX94.23.132	1	MÉXICO	COATEPEC SYR KM1	-98.85	19.367	2433
191282	T.aestivum	Central	MEX94.23.133	1	MÉXICO	COATEPEC SYR KM1	-98.85	19.367	2433
191283	T.aestivum	Central	MEX94.23.134	1	MÉXICO	COATEPEC SYR KM1	-98.85	19.367	2433
191284	T.aestivum	Central	MEX94.23.135	1	MÉXICO	COATEPEC SYR KM1	-98.85	19.367	2433
191285	T.aestivum	Central	MEX94.23.136	1	MÉXICO	COATEPEC SYR KM1	-98.85	19.367	2433
191286	T.aestivum	Central	MEX94.23.137	1	MÉXICO	COATEPEC SYR KM1	-98.85	19.367	2433
191287	T.aestivum	Central	MEX94.23.138	1	MÉXICO	COATEPEC SYR KM1	-98.85	19.367	2433
191288	T.aestivum	Central	MEX94.23.139	1	MÉXICO	COATEPEC SYR KM1	-98.85	19.367	2433
191289	T.aestivum	Central	MEX94.23.140	1	MÉXICO	COATEPEC SYR KM1	-98.85	19.367	2433
191290	T.aestivum	Central	MEX94.23.141	1	MÉXICO	COATEPEC SYR KM1	-98.85	19.367	2433
191291	T.aestivum	Central	MEX94.23.142	1	MÉXICO	COATEPEC SYR KM1	-98.85	19.367	2433
191292	T.aestivum	Central	MEX94.24.1	1	MÉXICO	COATEPEC SYR KM3	-98.85	19.35	2365
191293	T.aestivum	Central	MEX94.24.2	1	MÉXICO	COATEPEC SYR KM3	-98.85	19.35	2365
191294	T.aestivum	Central	MEX94.24.3	1	MÉXICO	COATEPEC SYR KM3	-98.85	19.35	2365
191295	T.aestivum	Central	MEX94.24.4	1	MÉXICO	COATEPEC SYR KM3	-98.85	19.35	2365
191296	T.aestivum	Central	MEX94.24.5	1	MÉXICO	COATEPEC SYR KM3	-98.85	19.35	2365
191297	t.aestivum	Central	MEX94.24.6	1	MÉXICO	COATEPEC SYR KM3	-98.85	19.35	2365
191298	T.aestivum	Central	MEX94.24.7	1	MÉXICO	COATEPEC SYR KM3	-98.85	19.35	2365
191299	T.aestivum	Central	MEX94.24.8	1	MÉXICO	COATEPEC SYR KM3	-98.85	19.35	2365
191300	T.aestivum	Central	MEX94.24.9	1	MÉXICO	COATEPEC SYR KM3	-98.85	19.35	2365
191301	T.aestivum	Central	MEX94.24.10	1	MÉXICO	COATEPEC SYR KM3	-98.85	19.35	2365
191302	T.aestivum	Central	MEX94.24.11	1	MÉXICO	COATEPEC SYR KM3	-98.85	19.35	2365
191303	T.aestivum	Central	MEX94.24.12	1	MÉXICO	COATEPEC SYR KM3	-98.85	19.35	2365
191304	T.aestivum	Central	MEX94.24.13	1	MÉXICO	COATEPEC SYR KM3	-98.85	19.35	2365
191305	T.aestivum	Central	MEX94.24.14	1	MÉXICO	COATEPEC SYR KM3	-98.85	19.35	2365
191306	T.aestivum	Central	MEX94.24.15	1	MÉXICO	COATEPEC SYR KM3	-98.85	19.35	2365
191307	T.aestivum	Central	MEX94.24.16	1	MÉXICO	COATEPEC SYR KM3	-98.85	19.35	2365
191308	T.aestivum	Central	MEX94.24.17	1	MÉXICO	COATEPEC SYR KM3	-98.85	19.35	2365
191309	T.aestivum	Central	MEX94.24.18	1	MÉXICO	COATEPEC SYR KM3	-98.85	19.35	2365
191310	T.aestivum	Central	MEX94.24.19	1	MÉXICO	COATEPEC SYR KM3	-98.85	19.35	2365
191311	T.aestivum	Central	MEX94.24.20	1	MÉXICO	COATEPEC SYR KM3	-98.85	19.35	2365
191312	T.aestivum	Central	MEX94.24.21	1	MÉXICO	COATEPEC SYR KM3	-98.85	19.35	2365
191313	T.aestivum	Central	MEX94.24.22	1	MÉXICO	COATEPEC SYR KM3	-98.85	19.35	2365
191315	T.aestivum	Central	MEX94.24.24	1	MÉXICO	COATEPEC SYR KM3	-98.85	19.35	2365
191316	T.aestivum	Central	MEX94.24.25	1	MÉXICO	COATEPEC SYR KM3	-98.85	19.35	2365
191317	T.aestivum	Central	MEX94.24.26	1	MÉXICO	COATEPEC SYR KM3	-98.85	19.35	2365
191318	T.aestivum	Central	MEX94.24.27	1	MÉXICO	COATEPEC SYR KM3	-98.85	19.35	2365
191319	T.aestivum	Central	MEX94.24.28	1	MÉXICO	COATEPEC SYR KM3	-98.85	19.35	2365
191320	T.aestivum	Central	MEX94.24.29	1	MÉXICO	COATEPEC SYR KM3	-98.85	19.35	2365
191321	T.aestivum	Central	MEX94.24.30	1	MÉXICO	COATEPEC SYR KM3	-98.85	19.35	2365
191322	T.aestivum	Central	MEX94.24.31	1	MÉXICO	COATEPEC SYR KM3	-98.85	19.35	2365
191323	T.aestivum	Central	MEX94.24.32	1	MÉXICO	COATEPEC SYR KM3	-98.85	19.35	2365
191324	T.aestivum	Central	MEX94.24.33	1	MÉXICO	COATEPEC SYR KM3	-98.85	19.35	2365
191325	T.aestivum	Central	MEX94.24.34	1	MÉXICO	COATEPEC SYR KM3	-98.85	19.35	2365
191326	T.aestivum	Central	MEX94.24.35	1	MÉXICO	COATEPEC SYR KM3	-98.85	19.35	2365
191327	T.aestivum	Central	MEX94.24.36	1	MÉXICO	COATEPEC SYR KM3	-98.85	19.35	2365
191328	T.aestivum	Central	MEX94.24.37	1	MÉXICO	COATEPEC SYR KM3	-98.85	19.35	2365
191329	T.aestivum	Central	MEX94.24.38	1	MÉXICO	COATEPEC SYR KM3	-98.85	19.35	2365
191332	T.aestivum	Central	MEX94.24.41	1	MÉXICO	COATEPEC SYR KM3	-98.85	19.35	2365
191333	T.aestivum	Central	MEX94.24.42	1	MÉXICO	COATEPEC SYR KM3	-98.85	19.35	2365
191334	T.aestivum	Central	MEX94.24.43	1	MÉXICO	COATEPEC SYR KM3	-98.85	19.35	2365
191335	T.aestivum	Central	MEX94.24.44	1	MÉXICO	COATEPEC SYR KM3	-98.85	19.35	2365
191336	T.aestivum	Central	MEX94.24.45	1	MÉXICO	COATEPEC SYR KM3	-98.85	19.35	2365
191337	T.aestivum	Central	MEX94.24.46	1	MÉXICO	COATEPEC SYR KM3	-98.85	19.35	2365
191338	T.aestivum	Central	MEX94.24.47	1	MÉXICO	COATEPEC SYR KM3	-98.85	19.35	2365
191339	T.aestivum	Central	MEX94.24.48	1	MÉXICO	COATEPEC SYR KM3	-98.85	19.35	2365
191340	T.aestivum	Central	MEX94.24.49	1	MÉXICO	COATEPEC SYR KM3	-98.85	19.35	2365
191341	T.aestivum	Central	MEX94.24.50	1	MÉXICO	COATEPEC SYR KM3	-98.85	19.35	2365
191344	T.aestivum	Central	MEX94.24.53	1	MÉXICO	COATEPEC SYR KM3	-98.85	19.35	2365
191345	T.aestivum	Central	MEX94.24.54	1	MÉXICO	COATEPEC SYR KM3	-98.85	19.35	2365
191346	T.aestivum	Central	MEX94.24.55	1	MÉXICO	COATEPEC SYR KM3	-98.85	19.35	2365
191347	T.aestivum	Central	MEX94.24.56	1	MÉXICO	COATEPEC SYR KM3	-98.85	19.35	2365
191348	T.aestivum	Central	MEX94.24.57	1	MÉXICO	COATEPEC SYR KM3	-98.85	19.35	2365
191349	T.aestivum	Central	MEX94.24.58	1	MÉXICO	COATEPEC SYR KM3	-98.85	19.35	2365
191350	T.aestivum	Central	MEX94.24.59	1	MÉXICO	COATEPEC SYR KM3	-98.85	19.35	2365
191351	T.aestivum	Central	MEX94.25.1	1	MÉXICO	COATEPEC SYR KM2	-98.85	19.35	2365
191352	T.aestivum	Central	MEX94.25.2	1	MÉXICO	COATEPEC SYR KM2	-98.85	19.35	2365
191353	T.aestivum	Central	MEX94.25.3	1	MÉXICO	COATEPEC SYR KM2	-98.85	19.35	2365
191354	T.aestivum	Central	MEX94.25.4	1	MÉXICO	COATEPEC SYR KM2	-98.85	19.35	2365
191355	T.aestivum	Central	MEX94.25.5	1	MÉXICO	COATEPEC SYR KM2	-98.85	19.35	2365
191356	T.aestivum	Central	MEX94.25.6	1	MÉXICO	COATEPEC SYR KM2	-98.85	19.35	2365
191357	T.aestivum	Central	MEX94.25.7	1	MÉXICO	COATEPEC SYR KM2	-98.85	19.35	2365
191359	T.aestivum	Central	MEX94.25.9	1	MÉXICO	COATEPEC SYR KM2	-98.85	19.35	2365
191360	T.aestivum	Central	MEX94.25.10	1	MÉXICO	COATEPEC SYR KM2	-98.85	19.35	2365
191361	T.aestivum	Central	MEX94.25.11	1	MÉXICO	COATEPEC SYR KM2	-98.85	19.35	2365
191362	T.aestivum	Central	MEX94.25.12	1	MÉXICO	COATEPEC SYR KM2	-98.85	19.35	2365
191363	T.aestivum	Central	MEX94.25.13	1	MÉXICO	COATEPEC SYR KM2	-98.85	19.35	2365
191365	T.aestivum	Central	MEX94.25.15	1	MÉXICO	COATEPEC SYR KM2	-98.85	19.35	2365
191367	T.aestivum	Central	MEX94.25.17	1	MÉXICO	COATEPEC SYR KM2	-98.85	19.35	2365
191368	T.aestivum	Central	MEX94.25.18	1	MÉXICO	COATEPEC SYR KM2	-98.85	19.35	2365
191369	T.aestivum	Central	MEX94.25.19	1	MÉXICO	COATEPEC SYR KM2	-98.85	19.35	2365
191370	T.aestivum	Central	MEX94.25.20	1	MÉXICO	COATEPEC SYR KM2	-98.85	19.35	2365
191371	T.aestivum	Central	MEX94.25.21	1	MÉXICO	COATEPEC SYR KM2	-98.85	19.35	2365
191372	T.aestivum	Central	MEX94.25.22	1	MÉXICO	COATEPEC SYR KM2	-98.85	19.35	2365
191373	T.aestivum	Central	MEX94.25.23	1	MÉXICO	COATEPEC SYR KM2	-98.85	19.35	2365
191374	T.aestivum	Central	MEX94.25.24	1	MÉXICO	COATEPEC SYR KM2	-98.85	19.35	2365
191375	T.aestivum	Central	MEX94.25.25	1	MÉXICO	COATEPEC SYR KM2	-98.85	19.35	2365
191376	T.aestivum	Central	MEX94.25.26	1	MÉXICO	COATEPEC SYR KM2	-98.85	19.35	2365
191377	T.aestivum	Central	MEX94.25.27	1	MÉXICO	COATEPEC SYR KM2	-98.85	19.35	2365
191379	T.aestivum	Central	MEX94.25.29	1	MÉXICO	COATEPEC SYR KM2	-98.85	19.35	2365
191380	T.aestivum	Central	MEX94.25.30	1	MÉXICO	COATEPEC SYR KM2	-98.85	19.35	2365
191381	T.aestivum	Central	MEX94.25.31	1	MÉXICO	COATEPEC SYR KM2	-98.85	19.35	2365
191382	T.aestivum	Central	MEX94.25.32	1	MÉXICO	COATEPEC SYR KM2	-98.85	19.35	2365
191383	T.aestivum	Central	MEX94.25.33	1	MÉXICO	COATEPEC SYR KM2	-98.85	19.35	2365
191384	T.aestivum	Central	MEX94.25.34	1	MÉXICO	COATEPEC SYR KM2	-98.85	19.35	2365
191385	T.aestivum	Central	MEX94.25.35	1	MÉXICO	COATEPEC SYR KM2	-98.85	19.35	2365
191386	T.aestivum	Central	MEX94.25.36	1	MÉXICO	COATEPEC SYR KM2	-98.85	19.35	2365
191387	T.aestivum	Central	MEX94.25.37	1	MÉXICO	COATEPEC SYR KM2	-98.85	19.35	2365
191389	T.aestivum	Central	MEX94.25.39	1	MÉXICO	COATEPEC SYR KM2	-98.85	19.35	2365
191390	T.aestivum	Central	MEX94.25.40	1	MÉXICO	COATEPEC SYR KM2	-98.85	19.35	2365
191391	T.aestivum	Central	MEX94.25.41	1	MÉXICO	COATEPEC SYR KM2	-98.85	19.35	2365
191392	T.aestivum	Central	MEX94.25.42	1	MÉXICO	COATEPEC SYR KM2	-98.85	19.35	2365
191393	T.aestivum	Central	MEX94.25.43	1	MÉXICO	COATEPEC SYR KM2	-98.85	19.35	2365
191394	T.aestivum	Central	MEX94.25.44	1	MÉXICO	COATEPEC SYR KM2	-98.85	19.35	2365
191395	T.aestivum	Central	MEX94.25.45	1	MÉXICO	COATEPEC SYR KM2	-98.85	19.35	2365
191396	T.aestivum	Central	MEX94.25.46	1	MÉXICO	COATEPEC SYR KM2	-98.85	19.35	2365
191397	T.aestivum	Central	MEX94.25.47	1	MÉXICO	COATEPEC SYR KM2	-98.85	19.35	2365
191398	T.aestivum	Central	MEX94.25.48	1	MÉXICO	COATEPEC SYR KM2	-98.85	19.35	2365
191399	T.aestivum	Central	MEX94.25.49	1	MÉXICO	COATEPEC SYR KM2	-98.85	19.35	2365
191400	T.aestivum	Central	MEX94.25.50	1	MÉXICO	COATEPEC SYR KM2	-98.85	19.35	2365
191401	T.aestivum	Central	MEX94.25.51	1	MÉXICO	COATEPEC SYR KM2	-98.85	19.35	2365
191402	T.aestivum	Central	MEX94.25.52	1	MÉXICO	COATEPEC SYR KM2	-98.85	19.35	2365
191403	T.aestivum	Central	MEX94.25.53	1	MÉXICO	COATEPEC SYR KM2	-98.85	19.35	2365
191404	T.aestivum	Central	MEX94.25.54	1	MÉXICO	COATEPEC SYR KM2	-98.85	19.35	2365
191405	T.aestivum	Central	MEX94.25.55	1	MÉXICO	COATEPEC SYR KM2	-98.85	19.35	2365
191406	T.aestivum	Central	MEX94.25.56	1	MÉXICO	COATEPEC SYR KM2	-98.85	19.35	2365
191407	T.aestivum	Central	MEX94.25.57	1	MÉXICO	COATEPEC SYR KM2	-98.85	19.35	2365
191408	T.aestivum	Central	MEX94.25.58	1	MÉXICO	COATEPEC SYR KM2	-98.85	19.35	2365
191409	T.aestivum	Central	MEX94.25.59	1	MÉXICO	COATEPEC SYR KM2	-98.85	19.35	2365
191410	T.aestivum	Central	MEX94.25.60	1	MÉXICO	COATEPEC SYR KM2	-98.85	19.35	2365
191411	T.aestivum	Central	MEX94.25.61	1	MÉXICO	COATEPEC SYR KM2	-98.85	19.35	2365
191412	T.aestivum	Central	MEX94.25.62	1	MÉXICO	COATEPEC SYR KM2	-98.85	19.35	2365
191415	T.aestivum	Central	MEX94.25.65	1	MÉXICO	COATEPEC SYR KM2	-98.85	19.35	2365
191416	T.aestivum	Central	MEX94.25.66	1	MÉXICO	COATEPEC SYR KM2	-98.85	19.35	2365
191417	T.aestivum	Central	MEX94.25.67	1	MÉXICO	COATEPEC SYR KM2	-98.85	19.35	2365
191418	T.aestivum	Central	MEX94.25.68	1	MÉXICO	COATEPEC SYR KM2	-98.85	19.35	2365
191419	T.aestivum	Central	MEX94.25.69	1	MÉXICO	COATEPEC SYR KM2	-98.85	19.35	2365
191420	T.aestivum	Central	MEX94.25.70	1	MÉXICO	COATEPEC SYR KM2	-98.85	19.35	2365
191421	T.aestivum	Central	MEX94.25.71	1	MÉXICO	COATEPEC SYR KM2	-98.85	19.35	2365
191422	T.aestivum	Central	MEX94.25.72	1	MÉXICO	COATEPEC SYR KM2	-98.85	19.35	2365
191423	T.aestivum	Central	MEX94.25.73	1	MÉXICO	COATEPEC SYR KM2	-98.85	19.35	2365
191424	T.aestivum	Central	MEX94.25.74	1	MÉXICO	COATEPEC SYR KM2	-98.85	19.35	2365
191426	T.aestivum	Central	MEX94.25.76	1	MÉXICO	COATEPEC SYR KM2	-98.85	19.35	2365
191427	T.aestivum	Central	MEX94.25.77	1	MÉXICO	COATEPEC SYR KM2	-98.85	19.35	2365
191428	T.aestivum	Central	MEX94.25.78	1	MÉXICO	COATEPEC SYR KM2	-98.85	19.35	2365
191429	T.aestivum	Central	MEX94.25.79	1	MÉXICO	COATEPEC SYR KM2	-98.85	19.35	2365
191430	T.aestivum	Central	MEX94.25.80	1	MÉXICO	COATEPEC SYR KM2	-98.85	19.35	2365
191431	T.aestivum	Central	MEX94.25.81	1	MÉXICO	COATEPEC SYR KM2	-98.85	19.35	2365
191432	T.aestivum	Central	MEX94.25.82	1	MÉXICO	COATEPEC SYR KM2	-98.85	19.35	2365
191434	T.aestivum	Central	MEX94.25.84	1	MÉXICO	COATEPEC SYR KM2	-98.85	19.35	2365
191435	T.aestivum	Central	MEX94.25.85	1	MÉXICO	COATEPEC SYR KM2	-98.85	19.35	2365
191436	T.aestivum	Central	MEX94.25.86	1	MÉXICO	COATEPEC SYR KM2	-98.85	19.35	2365
191437	T.aestivum	Central	MEX94.25.87	1	MÉXICO	COATEPEC SYR KM2	-98.85	19.35	2365
191438	T.aestivum	Central	MEX94.25.88	1	MÉXICO	COATEPEC SYR KM2	-98.85	19.35	2365
191439	T.aestivum	Central	MEX94.25.89	1	MÉXICO	COATEPEC SYR KM2	-98.85	19.35	2365
191440	T.aestivum	Central	MEX94.25.90	1	MÉXICO	COATEPEC SYR KM2	-98.85	19.35	2365
191441	T.aestivum	Central	MEX94.25.91	1	MÉXICO	COATEPEC SYR KM2	-98.85	19.35	2365
191442	T.aestivum	Central	MEX94.25.92	1	MÉXICO	COATEPEC SYR KM2	-98.85	19.35	2365
191443	T.aestivum	Central	MEX94.25.93	1	MÉXICO	COATEPEC SYR KM2	-98.85	19.35	2365
191444	T.aestivum	Central	MEX94.25.94	1	MÉXICO	COATEPEC SYR KM2	-98.85	19.35	2365
191445	T.aestivum	Central	MEX94.25.95	1	MÉXICO	COATEPEC SYR KM2	-98.85	19.35	2365
191446	T.aestivum	Central	MEX94.25.96	1	MÉXICO	COATEPEC SYR KM2	-98.85	19.35	2365
191447	T.aestivum	Central	MEX94.25.97	1	MÉXICO	COATEPEC SYR KM2	-98.85	19.35	2365
191448	T.aestivum	Central	MEX94.25.98	1	MÉXICO	COATEPEC SYR KM2	-98.85	19.35	2365
191449	T.aestivum	Central	MEX94.25.99	1	MÉXICO	COATEPEC SYR KM2	-98.85	19.35	2365
191450	T.aestivum	Central	MEX94.25.100	1	MÉXICO	COATEPEC SYR KM2	-98.85	19.35	2365
191451	T.aestivum	Central	MEX94.25.101	1	MÉXICO	COATEPEC SYR KM2	-98.85	19.35	2365
191452	T.aestivum	Central	MEX94.25.102	1	MÉXICO	COATEPEC SYR KM2	-98.85	19.35	2365
191453	T.aestivum	Central	MEX94.25.103	1	MÉXICO	COATEPEC SYR KM2	-98.85	19.35	2365
191454	T.aestivum	Central	MEX94.25.104	1	MÉXICO	COATEPEC SYR KM2	-98.85	19.35	2365
191455	T.aestivum	Central	MEX94.25.105	1	MÉXICO	COATEPEC SYR KM2	-98.85	19.35	2365
191456	T.aestivum	Central	MEX94.25.106	1	MÉXICO	COATEPEC SYR KM2	-98.85	19.35	2365
191457	T.aestivum	Central	MEX94.25.107	1	MÉXICO	COATEPEC SYR KM2	-98.85	19.35	2365
191458	T.aestivum	Central	MEX94.25.108	1	MÉXICO	COATEPEC SYR KM2	-98.85	19.35	2365
191459	T.aestivum	Central	MEX94.25.109	1	MÉXICO	COATEPEC SYR KM2	-98.85	19.35	2365
191460	T.aestivum	Central	MEX94.25.110	1	MÉXICO	COATEPEC SYR KM2	-98.85	19.35	2365
191461	T.aestivum	Central	MEX94.25.111	1	MÉXICO	COATEPEC SYR KM2	-98.85	19.35	2365
191462	T.aestivum	Central	MEX94.25.112	1	MÉXICO	COATEPEC SYR KM2	-98.85	19.35	2365
191463	T.aestivum	Central	MEX94.25.113	1	MÉXICO	COATEPEC SYR KM2	-98.85	19.35	2365
191464	T.aestivum	Central	MEX94.25.114	1	MÉXICO	COATEPEC SYR KM2	-98.85	19.35	2365
191465	T.aestivum	Central	MEX94.25.115	1	MÉXICO	COATEPEC SYR KM2	-98.85	19.35	2365
191466	T.aestivum	Central	MEX94.25.116	1	MÉXICO	COATEPEC SYR KM2	-98.85	19.35	2365
191467	T.aestivum	Central	MEX94.25.117	1	MÉXICO	COATEPEC SYR KM2	-98.85	19.35	2365
191468	T.aestivum	Central	MEX94.25.118	1	MÉXICO	COATEPEC SYR KM2	-98.85	19.35	2365
191469	T.aestivum	Central	MEX94.25.119	1	MÉXICO	COATEPEC SYR KM2	-98.85	19.35	2365
191470	T.aestivum	Central	MEX94.25.120	1	MÉXICO	COATEPEC SYR KM2	-98.85	19.35	2365
191471	T.aestivum	Central	MEX94.25.121	1	MÉXICO	COATEPEC SYR KM2	-98.85	19.35	2365
191472	T.aestivum	Central	MEX94.25.122	1	MÉXICO	COATEPEC SYR KM2	-98.85	19.35	2365
191473	T.aestivum	Central	MEX94.25.123	1	MÉXICO	COATEPEC SYR KM2	-98.85	19.35	2365
191474	T.aestivum	Central	MEX94.25.124	1	MÉXICO	COATEPEC SYR KM2	-98.85	19.35	2365
191475	T.aestivum	Central	MEX94.25.125	1	MÉXICO	COATEPEC SYR KM2	-98.85	19.35	2365
191476	T.aestivum	Central	MEX94.25.126	1	MÉXICO	COATEPEC SYR KM2	-98.85	19.35	2365
191477	T.aestivum	Central	MEX94.25.127	1	MÉXICO	COATEPEC SYR KM2	-98.85	19.35	2365
191478	T.aestivum	Central	MEX94.25.128	1	MÉXICO	COATEPEC SYR KM2	-98.85	19.35	2365
191479	T.aestivum	Central	MEX94.25.129	1	MÉXICO	COATEPEC SYR KM2	-98.85	19.35	2365
191480	T.aestivum	Central	MEX94.25.130	1	MÉXICO	COATEPEC SYR KM2	-98.85	19.35	2365
191481	T.aestivum	Central	MEX94.25.131	1	MÉXICO	COATEPEC SYR KM2	-98.85	19.35	2365
191482	T.aestivum	Central	MEX94.25.132	1	MÉXICO	COATEPEC SYR KM2	-98.85	19.35	2365
191483	T.aestivum	Central	MEX94.25.133	1	MÉXICO	COATEPEC SYR KM2	-98.85	19.35	2365
191484	T.aestivum	Central	MEX94.25.134	1	MÉXICO	COATEPEC SYR KM2	-98.85	19.35	2365
191485	T.aestivum	Central	MEX94.25.135	1	MÉXICO	COATEPEC SYR KM2	-98.85	19.35	2365
191489	T.aestivum	Central	PUB94.15.1.3	1	PUEBLA	SAN MARTIN OEST 15KM	-98.533	19.333	2652
191490	T.aestivum	Central	PUB94.15.1.4	1	PUEBLA	SAN MARTIN OEST 15KM	-98.533	19.333	2652
191491	T.aestivum	Central	PUB94.15.1.5	1	PUEBLA	SAN MARTIN OEST 15KM	-98.533	19.333	2652
191492	T.aestivum	Central	PUB94.15.1.6	1	PUEBLA	SAN MARTIN OEST 15KM	-98.533	19.333	2652
191493	T.aestivum	Central	PUB94.15.1.7	1	PUEBLA	SAN MARTIN OEST 15KM	-98.533	19.333	2652
191494	T.aestivum	Central	PUB94.15.1.8	1	PUEBLA	SAN MARTIN OEST 15KM	-98.533	19.333	2652
191495	T.aestivum	Central	PUB94.15.1.9	1	PUEBLA	SAN MARTIN OEST 15KM	-98.533	19.333	2652
191496	T.aestivum	Central	PUB94.15.1.10	1	PUEBLA	SAN MARTIN OEST 15KM	-98.533	19.333	2652
191497	T.aestivum	Central	PUB94.15.1.11	1	PUEBLA	SAN MARTIN OEST 15KM	-98.533	19.333	2652
191498	T.aestivum	Central	PUB94.15.1.12	1	PUEBLA	SAN MARTIN OEST 15KM	-98.533	19.333	2652
191499	T.aestivum	Central	PUB94.15.1.13	1	PUEBLA	SAN MARTIN OEST 15KM	-98.533	19.333	2652
191500	T.aestivum	Central	PUB94.15.1.14	1	PUEBLA	SAN MARTIN OEST 15KM	-98.533	19.333	2652
191501	T.aestivum	Central	PUB94.15.1.15	1	PUEBLA	SAN MARTIN OEST 15KM	-98.533	19.333	2652
191502	T.aestivum	Central	PUB94.15.1.16	1	PUEBLA	SAN MARTIN OEST 15KM	-98.533	19.333	2652
191503	T.aestivum	Central	PUB94.15.1.17	1	PUEBLA	SAN MARTIN OEST 15KM	-98.533	19.333	2652
191504	T.aestivum	Central	PUB94.15.1.18	1	PUEBLA	SAN MARTIN OEST 15KM	-98.533	19.333	2652
191505	T.aestivum	Central	PUB94.15.1.19	1	PUEBLA	SAN MARTIN OEST 15KM	-98.533	19.333	2652
191506	T.aestivum	Central	PUB94.15.1.20	1	PUEBLA	SAN MARTIN OEST 15KM	-98.533	19.333	2652
191507	T.aestivum	Central	PUB94.15.1.21	1	PUEBLA	SAN MARTIN OEST 15KM	-98.533	19.333	2652
191508	T.aestivum	Central	PUB94.15.1.22	1	PUEBLA	SAN MARTIN OEST 15KM	-98.533	19.333	2652
191509	T.aestivum	Central	PUB94.15.1.23	1	PUEBLA	SAN MARTIN OEST 15KM	-98.533	19.333	2652
191510	T.aestivum	Central	PUB94.15.1.24	1	PUEBLA	SAN MARTIN OEST 15KM	-98.533	19.333	2652
191511	T.aestivum	Central	PUB94.15.1.25	1	PUEBLA	SAN MARTIN OEST 15KM	-98.533	19.333	2652
191512	T.aestivum	Central	PUB94.15.1.26	1	PUEBLA	SAN MARTIN OEST 15KM	-98.533	19.333	2652
191513	T.aestivum	Central	PUB94.15.1.27	1	PUEBLA	SAN MARTIN OEST 15KM	-98.533	19.333	2652
191514	T.aestivum	Central	PUB94.15.1.28	1	PUEBLA	SAN MARTIN OEST 15KM	-98.533	19.333	2652
191515	T.aestivum	Central	PUB94.15.1.29	1	PUEBLA	SAN MARTIN OEST 15KM	-98.533	19.333	2652
191517	T.aestivum	Central	PUB94.15.1.31	1	PUEBLA	SAN MARTIN OEST 15KM	-98.533	19.333	2652
191518	T.aestivum	Central	PUB94.15.1.32	1	PUEBLA	SAN MARTIN OEST 15KM	-98.533	19.333	2652
191519	T.aestivum	Central	PUB94.15.2.1	1	PUEBLA	SAN MARTIN OEST 15KM	-98.533	19.333	2652
191520	T.aestivum	Central	PUB94.15.2.2	1	PUEBLA	SAN MARTIN OEST 15KM	-98.533	19.333	2652
191521	T.aestivum	Central	PUB94.15.2.3	1	PUEBLA	SAN MARTIN OEST 15KM	-98.533	19.333	2652
191523	T.aestivum	Central	PUB94.15.2.5	1	PUEBLA	SAN MARTIN OEST 15KM	-98.533	19.333	2652
191524	T.aestivum	Central	PUB94.15.2.6	1	PUEBLA	SAN MARTIN OEST 15KM	-98.533	19.333	2652
191525	T.aestivum	Central	PUB94.15.2.7	1	PUEBLA	SAN MARTIN OEST 15KM	-98.533	19.333	2652
191526	T.aestivum	Central	PUB94.15.2.8	1	PUEBLA	SAN MARTIN OEST 15KM	-98.533	19.333	2652
191527	T.aestivum	Central	PUB94.15.2.9	1	PUEBLA	SAN MARTIN OEST 15KM	-98.533	19.333	2652
191528	T.aestivum	Central	PUB94.15.2.10	1	PUEBLA	SAN MARTIN OEST 15KM	-98.533	19.333	2652
191530	T.aestivum	Central	PUB94.15.2.12	1	PUEBLA	SAN MARTIN OEST 15KM	-98.533	19.333	2652
191531	T.aestivum	Central	PUB94.15.2.13	1	PUEBLA	SAN MARTIN OEST 15KM	-98.533	19.333	2652
191532	T.aestivum	Central	PUB94.15.2.14	1	PUEBLA	SAN MARTIN OEST 15KM	-98.533	19.333	2652
191533	T.aestivum	Central	PUB94.15.2.15	1	PUEBLA	SAN MARTIN OEST 15KM	-98.533	19.333	2652
191534	T.aestivum	Central	PUB94.15.2.16	1	PUEBLA	SAN MARTIN OEST 15KM	-98.533	19.333	2652
191536	T.aestivum	Central	PUB94.15.2.18	1	PUEBLA	SAN MARTIN OEST 15KM	-98.533	19.333	2652
191538	T.aestivum	Central	PUB94.15.2.20	1	PUEBLA	SAN MARTIN OEST 15KM	-98.533	19.333	2652
191539	T.aestivum	Central	PUB94.16.1	1	PUEBLA	RIO FRIO OEST KM10	-98.783	19.317	2827
191540	T.aestivum	Central	PUB94.16.2	1	PUEBLA	RIO FRIO OEST KM10	-98.783	19.317	2827
191541	T.aestivum	Central	PUB94.16.3	1	PUEBLA	RIO FRIO OEST KM10	-98.783	19.317	2827
191542	T.aestivum	Central	PUB94.16.4	1	PUEBLA	RIO FRIO OEST KM10	-98.783	19.317	2827
191543	T.aestivum	Central	PUB94.16.5	1	PUEBLA	RIO FRIO OEST KM10	-98.783	19.317	2827
191544	T.aestivum	Central	PUB94.16.6	1	PUEBLA	RIO FRIO OEST KM10	-98.783	19.317	2827
191545	T.aestivum	Central	PUB94.16.7	1	PUEBLA	RIO FRIO OEST KM10	-98.783	19.317	2827
191546	T.aestivum	Central	PUB94.16.8	1	PUEBLA	RIO FRIO OEST KM10	-98.783	19.317	2827
191547	T.aestivum	Central	PUB94.16.9	1	PUEBLA	RIO FRIO OEST KM10	-98.783	19.317	2827
191548	T.aestivum	Central	PUB94.16.10	1	PUEBLA	RIO FRIO OEST KM10	-98.783	19.317	2827
191549	T.aestivum	Central	PUB94.16.11	1	PUEBLA	RIO FRIO OEST KM10	-98.783	19.317	2827
191550	T.aestivum	Central	PUB94.16.12	1	PUEBLA	RIO FRIO OEST KM10	-98.783	19.317	2827
191551	T.aestivum	Central	PUB94.16.13	1	PUEBLA	RIO FRIO OEST KM10	-98.783	19.317	2827
191552	T.aestivum	Central	PUB94.16.14	1	PUEBLA	RIO FRIO OEST KM10	-98.783	19.317	2827
191553	T.aestivum	Central	PUB94.16.15	1	PUEBLA	RIO FRIO OEST KM10	-98.783	19.317	2827
191554	T.aestivum	Central	PUB94.16.16	1	PUEBLA	RIO FRIO OEST KM10	-98.783	19.317	2827
191556	T.aestivum	Central	PUB94.16.18	1	PUEBLA	RIO FRIO OEST KM10	-98.783	19.317	2827
191557	T.aestivum	Central	PUB94.16.19	1	PUEBLA	RIO FRIO OEST KM10	-98.783	19.317	2827
191558	T.aestivum	Central	PUB94.16.20	1	PUEBLA	RIO FRIO OEST KM10	-98.783	19.317	2827
191559	T.aestivum	Central	PUB94.16.21	1	PUEBLA	RIO FRIO OEST KM10	-98.783	19.317	2827
191560	T.aestivum	Central	PUB94.16.22	1	PUEBLA	RIO FRIO OEST KM10	-98.783	19.317	2827
191561	T.aestivum	Central	PUB94.16.23	1	PUEBLA	RIO FRIO OEST KM10	-98.783	19.317	2827
191562	T.aestivum	Central	PUB94.16.24	1	PUEBLA	RIO FRIO OEST KM10	-98.783	19.317	2827
191563	T.aestivum	Central	PUB94.16.25	1	PUEBLA	RIO FRIO OEST KM10	-98.783	19.317	2827
191564	T.aestivum	Central	PUB94.16.26	1	PUEBLA	RIO FRIO OEST KM10	-98.783	19.317	2827
191565	T.aestivum	Central	PUB94.16.27	1	PUEBLA	RIO FRIO OEST KM10	-98.783	19.317	2827
191566	T.aestivum	Central	PUB94.16.28	1	PUEBLA	RIO FRIO OEST KM10	-98.783	19.317	2827
191567	T.aestivum	Central	PUB94.16.29	1	PUEBLA	RIO FRIO OEST KM10	-98.783	19.317	2827
191569	T.aestivum	Central	PUB94.16.31	1	PUEBLA	RIO FRIO OEST KM10	-98.783	19.317	2827
191570	T.aestivum	Central	PUB94.16.32	1	PUEBLA	RIO FRIO OEST KM10	-98.783	19.317	2827
191572	T.aestivum	Central	PUB94.16.34	1	PUEBLA	RIO FRIO OEST KM10	-98.783	19.317	2827
191573	T.aestivum	Central	PUB94.16.35	1	PUEBLA	RIO FRIO OEST KM10	-98.783	19.317	2827
191574	T.aestivum	Central	PUB94.16.36	1	PUEBLA	RIO FRIO OEST KM10	-98.783	19.317	2827
191575	T.aestivum	Central	PUB94.16.37	1	PUEBLA	RIO FRIO OEST KM10	-98.783	19.317	2827
191576	T.aestivum	Central	PUB94.16.38	1	PUEBLA	RIO FRIO OEST KM10	-98.783	19.317	2827
191577	T.aestivum	Central	PUB94.16.39	1	PUEBLA	RIO FRIO OEST KM10	-98.783	19.317	2827
191578	T.aestivum	Central	PUB94.16.40	1	PUEBLA	RIO FRIO OEST KM10	-98.783	19.317	2827
191579	T.aestivum	Central	PUB94.16.41	1	PUEBLA	RIO FRIO OEST KM10	-98.783	19.317	2827
191580	T.aestivum	Central	PUB94.16.42	1	PUEBLA	RIO FRIO OEST KM10	-98.783	19.317	2827
191581	T.aestivum	Central	PUB94.16.43	1	PUEBLA	RIO FRIO OEST KM10	-98.783	19.317	2827
191582	T.aestivum	Central	PUB94.16.44	1	PUEBLA	RIO FRIO OEST KM10	-98.783	19.317	2827
191583	T.aestivum	Central	PUB94.16.45	1	PUEBLA	RIO FRIO OEST KM10	-98.783	19.317	2827
191584	T.aestivum	Central	PUB94.16.46	1	PUEBLA	RIO FRIO OEST KM10	-98.783	19.317	2827
191585	T.aestivum	Central	PUB94.16.47	1	PUEBLA	RIO FRIO OEST KM10	-98.783	19.317	2827
191586	T.aestivum	Central	PUB94.16.48	1	PUEBLA	RIO FRIO OEST KM10	-98.783	19.317	2827
191587	T.aestivum	Central	PUB94.16.49	1	PUEBLA	RIO FRIO OEST KM10	-98.783	19.317	2827
191589	T.aestivum	Central	PUB94.16.51	1	PUEBLA	RIO FRIO OEST KM10	-98.783	19.317	2827
191590	T.aestivum	Central	PUB94.16.52	1	PUEBLA	RIO FRIO OEST KM10	-98.783	19.317	2827
191591	T.aestivum	Central	PUB94.16.53	1	PUEBLA	RIO FRIO OEST KM10	-98.783	19.317	2827
191593	T.aestivum	Central	PUB94.16.55	1	PUEBLA	RIO FRIO OEST KM10	-98.783	19.317	2827
191594	T.aestivum	Central	PUB94.16.56	1	PUEBLA	RIO FRIO OEST KM10	-98.783	19.317	2827
191595	T.aestivum	Central	PUB94.16.57	1	PUEBLA	RIO FRIO OEST KM10	-98.783	19.317	2827
191596	T.aestivum	Central	PUB94.16.58	1	PUEBLA	RIO FRIO OEST KM10	-98.783	19.317	2827
191597	T.aestivum	Central	PUB94.16.59	1	PUEBLA	RIO FRIO OEST KM10	-98.783	19.317	2827
191598	T.aestivum	Central	PUB94.16.60	1	PUEBLA	RIO FRIO OEST KM10	-98.783	19.317	2827
191599	T.aestivum	Central	PUB94.16.61	1	PUEBLA	RIO FRIO OEST KM10	-98.783	19.317	2827
191600	T.aestivum	Central	PUB94.16.62	1	PUEBLA	RIO FRIO OEST KM10	-98.783	19.317	2827
191601	T.aestivum	Central	PUB94.16.63	1	PUEBLA	RIO FRIO OEST KM10	-98.783	19.317	2827
191602	T.aestivum	Central	PUB94.16.64	1	PUEBLA	RIO FRIO OEST KM10	-98.783	19.317	2827
191603	T.aestivum	Central	PUB94.16.65	1	PUEBLA	RIO FRIO OEST KM10	-98.783	19.317	2827
191604	T.aestivum	Central	PUB94.16.66	1	PUEBLA	RIO FRIO OEST KM10	-98.783	19.317	2827
191605	T.aestivum	Central	PUB94.16.67	1	PUEBLA	RIO FRIO OEST KM10	-98.783	19.317	2827
191606	T.aestivum	Central	PUB94.16.68	1	PUEBLA	RIO FRIO OEST KM10	-98.783	19.317	2827
191607	T.aestivum	Central	PUB94.16.69	1	PUEBLA	RIO FRIO OEST KM10	-98.783	19.317	2827
191609	T.aestivum	Central	PUB94.16.71	1	PUEBLA	RIO FRIO OEST KM10	-98.783	19.317	2827
191610	T.aestivum	Central	PUB94.16.72	1	PUEBLA	RIO FRIO OEST KM10	-98.783	19.317	2827
191611	T.aestivum	Central	PUB94.16.73	1	PUEBLA	RIO FRIO OEST KM10	-98.783	19.317	2827
191612	T.aestivum	Central	PUB94.16.74	1	PUEBLA	RIO FRIO OEST KM10	-98.783	19.317	2827
191613	T.aestivum	Central	PUB94.16.75	1	PUEBLA	RIO FRIO OEST KM10	-98.783	19.317	2827
191614	T.aestivum	Central	PUB94.16.76	1	PUEBLA	RIO FRIO OEST KM10	-98.783	19.317	2827
191615	T.aestivum	Central	PUB94.16.77	1	PUEBLA	RIO FRIO OEST KM10	-98.783	19.317	2827
191616	T.aestivum	Central	PUB94.16.78	1	PUEBLA	RIO FRIO OEST KM10	-98.783	19.317	2827
191617	T.aestivum	Central	PUB94.16.79	1	PUEBLA	RIO FRIO OEST KM10	-98.783	19.317	2827
191618	T.aestivum	Central	PUB94.16.80	1	PUEBLA	RIO FRIO OEST KM10	-98.783	19.317	2827
191619	T.aestivum	Central	PUB94.16.81	1	PUEBLA	RIO FRIO OEST KM10	-98.783	19.317	2827
191620	T.aestivum	Central	PUB94.16.82	1	PUEBLA	RIO FRIO OEST KM10	-98.783	19.317	2827
191621	T.aestivum	Central	PUB94.16.83	1	PUEBLA	RIO FRIO OEST KM10	-98.783	19.317	2827
191622	T.aestivum	Central	PUB94.16.84	1	PUEBLA	RIO FRIO OEST KM10	-98.783	19.317	2827
191623	T.aestivum	Central	PUB94.16.85	1	PUEBLA	RIO FRIO OEST KM10	-98.783	19.317	2827
191625	T.aestivum	Central	PUB94.16.87	1	PUEBLA	RIO FRIO OEST KM10	-98.783	19.317	2827
191626	T.aestivum	Central	PUB94.16.88	1	PUEBLA	RIO FRIO OEST KM10	-98.783	19.317	2827
191627	T.aestivum	Central	PUB94.16.89	1	PUEBLA	RIO FRIO OEST KM10	-98.783	19.317	2827
191628	T.aestivum	Central	PUB94.16.90	1	PUEBLA	RIO FRIO OEST KM10	-98.783	19.317	2827
191629	T.aestivum	Central	PUB94.16.91	1	PUEBLA	RIO FRIO OEST KM10	-98.783	19.317	2827
191630	T.aestivum	Central	PUB94.16.92	1	PUEBLA	RIO FRIO OEST KM10	-98.783	19.317	2827
191632	T.aestivum	Central	PUB94.16.94	1	PUEBLA	RIO FRIO OEST KM10	-98.783	19.317	2827
191633	T.aestivum	Central	PUB94.16.95	1	PUEBLA	RIO FRIO OEST KM10	-98.783	19.317	2827
191634	T.aestivum	Central	PUB94.16.96	1	PUEBLA	RIO FRIO OEST KM10	-98.783	19.317	2827
191635	T.aestivum	Central	PUB94.16.97	1	PUEBLA	RIO FRIO OEST KM10	-98.783	19.317	2827
191636	T.aestivum	Central	PUB94.16.98	1	PUEBLA	RIO FRIO OEST KM10	-98.783	19.317	2827
191638	T.aestivum	Central	PUB94.16.100	1	PUEBLA	RIO FRIO OEST KM10	-98.783	19.317	2827
191639	T.aestivum	Central	PUB94.16.101	1	PUEBLA	RIO FRIO OEST KM10	-98.783	19.317	2827
191640	T.aestivum	Central	PUB94.16.102	1	PUEBLA	RIO FRIO OEST KM10	-98.783	19.317	2827
191641	T.aestivum	Central	PUB94.16.103	1	PUEBLA	RIO FRIO OEST KM10	-98.783	19.317	2827
191642	T.aestivum	Central	PUB94.16.104	1	PUEBLA	RIO FRIO OEST KM10	-98.783	19.317	2827
191643	T.aestivum	Central	PUB94.16.105	1	PUEBLA	RIO FRIO OEST KM10	-98.783	19.317	2827
191645	T.aestivum	Central	PUB94.16.107	1	PUEBLA	RIO FRIO OEST KM10	-98.783	19.317	2827
191646	T.aestivum	Central	PUB94.16.108	1	PUEBLA	RIO FRIO OEST KM10	-98.783	19.317	2827
191648	T.aestivum	Central	PUB94.16.110	1	PUEBLA	RIO FRIO OEST KM10	-98.783	19.317	2827
191649	T.aestivum	Central	PUB94.16.111	1	PUEBLA	RIO FRIO OEST KM10	-98.783	19.317	2827
191650	T.aestivum	Central	PUB94.16.112	1	PUEBLA	RIO FRIO OEST KM10	-98.783	19.317	2827
191651	T.aestivum	Central	PUB94.16.113	1	PUEBLA	RIO FRIO OEST KM10	-98.783	19.317	2827
191652	T.aestivum	Central	PUB94.16.114	1	PUEBLA	RIO FRIO OEST KM10	-98.783	19.317	2827
191653	T.aestivum	Central	PUB94.16.115	1	PUEBLA	RIO FRIO OEST KM10	-98.783	19.317	2827
191654	T.aestivum	Central	PUB94.16.116	1	PUEBLA	RIO FRIO OEST KM10	-98.783	19.317	2827
191655	T.aestivum	Central	PUB94.16.117	1	PUEBLA	RIO FRIO OEST KM10	-98.783	19.317	2827
191657	T.aestivum	Central	PUB94.16.119	1	PUEBLA	RIO FRIO OEST KM10	-98.783	19.317	2827
191658	T.aestivum	Central	PUB94.16.120	1	PUEBLA	RIO FRIO OEST KM10	-98.783	19.317	2827
191659	T.aestivum	Central	PUB94.16.121	1	PUEBLA	RIO FRIO OEST KM10	-98.783	19.317	2827
191660	T.aestivum	Central	PUB94.16.122	1	PUEBLA	RIO FRIO OEST KM10	-98.783	19.317	2827
191661	T.aestivum	Central	PUB94.16.123	1	PUEBLA	RIO FRIO OEST KM10	-98.783	19.317	2827
191662	T.aestivum	Central	PUB94.16.124	1	PUEBLA	RIO FRIO OEST KM10	-98.783	19.317	2827
191663	T.aestivum	Central	PUB94.16.125	1	PUEBLA	RIO FRIO OEST KM10	-98.783	19.317	2827
191664	T.aestivum	Central	PUB94.16.126	1	PUEBLA	RIO FRIO OEST KM10	-98.783	19.317	2827
191665	T.aestivum	Central	PUB94.16.127	1	PUEBLA	RIO FRIO OEST KM10	-98.783	19.317	2827
191666	T.aestivum	Central	PUB94.16.128	1	PUEBLA	RIO FRIO OEST KM10	-98.783	19.317	2827
191667	T.aestivum	Central	PUB94.16.129	1	PUEBLA	RIO FRIO OEST KM10	-98.783	19.317	2827
191668	T.aestivum	Central	PUB94.16.130	1	PUEBLA	RIO FRIO OEST KM10	-98.783	19.317	2827
191669	T.aestivum	Central	PUB94.16.131	1	PUEBLA	RIO FRIO OEST KM10	-98.783	19.317	2827
191670	T.aestivum	Central	PUB94.16.132	1	PUEBLA	RIO FRIO OEST KM10	-98.783	19.317	2827
191671	T.aestivum	Central	PUB94.16.133	1	PUEBLA	RIO FRIO OEST KM10	-98.783	19.317	2827
191672	T.aestivum	Central	PUB94.16.134	1	PUEBLA	RIO FRIO OEST KM10	-98.783	19.317	2827
191673	T.aestivum	Central	PUB94.16.135	1	PUEBLA	RIO FRIO OEST KM10	-98.783	19.317	2827
191674	T.aestivum	Central	PUB94.16.136	1	PUEBLA	RIO FRIO OEST KM10	-98.783	19.317	2827
191675	T.aestivum	Central	PUB94.16.137	1	PUEBLA	RIO FRIO OEST KM10	-98.783	19.317	2827
191676	T.aestivum	Central	PUB94.16.138	1	PUEBLA	RIO FRIO OEST KM10	-98.783	19.317	2827
191677	T.aestivum	Central	PUB94.16.139	1	PUEBLA	RIO FRIO OEST KM10	-98.783	19.317	2827
191678	T.aestivum	Central	PUB94.16.140	1	PUEBLA	RIO FRIO OEST KM10	-98.783	19.317	2827
191679	T.aestivum	Central	PUB94.16.141	1	PUEBLA	RIO FRIO OEST KM10	-98.783	19.317	2827
191680	T.aestivum	Central	PUB94.16.142	1	PUEBLA	RIO FRIO OEST KM10	-98.783	19.317	2827
191681	T.aestivum	Central	PUB94.16.143	1	PUEBLA	RIO FRIO OEST KM10	-98.783	19.317	2827
191682	T.aestivum	Central	PUB94.16.144	1	PUEBLA	RIO FRIO OEST KM10	-98.783	19.317	2827
191683	T.aestivum	Central	PUB94.16.145	1	PUEBLA	RIO FRIO OEST KM10	-98.783	19.317	2827
191684	T.aestivum	Central	PUB94.16.146	1	PUEBLA	RIO FRIO OEST KM10	-98.783	19.317	2827
191685	t.aestivum	Central	PUB94.16.147	1	PUEBLA	RIO FRIO OEST KM10	-98.783	19.317	2827
191687	T.aestivum	Central	PUB94.16.149	1	PUEBLA	RIO FRIO OEST KM10	-98.783	19.317	2827
191688	T.aestivum	Central	PUB94.16.150	1	PUEBLA	RIO FRIO OEST KM10	-98.783	19.317	2827
191691	T.aestivum	Central	PUB94.16.153	1	PUEBLA	RIO FRIO OEST KM10	-98.783	19.317	2827
191692	T.aestivum	Central	PUB94.16.154	1	PUEBLA	RIO FRIO OEST KM10	-98.783	19.317	2827
191693	T.aestivum	Central	PUB94.16.155	1	PUEBLA	RIO FRIO OEST KM10	-98.783	19.317	2827
191694	T.aestivum	Central	PUB94.16.156	1	PUEBLA	RIO FRIO OEST KM10	-98.783	19.317	2827
191695	T.aestivum	Central	PUB94.16.157	1	PUEBLA	RIO FRIO OEST KM10	-98.783	19.317	2827
191696	T.aestivum	Central	PUB94.16.158	1	PUEBLA	RIO FRIO OEST KM10	-98.783	19.317	2827
191697	T.aestivum	Central	PUB94.16.159	1	PUEBLA	RIO FRIO OEST KM10	-98.783	19.317	2827
191698	T.aestivum	Central	PUB94.16.160	1	PUEBLA	RIO FRIO OEST KM10	-98.783	19.317	2827
191699	T.aestivum	Central	PUB94.16.161	1	PUEBLA	RIO FRIO OEST KM10	-98.783	19.317	2827
191700	T.aestivum	Central	PUB94.16.162	1	PUEBLA	RIO FRIO OEST KM10	-98.783	19.317	2827
191702	T.aestivum	Central	PUB94.16.164	1	PUEBLA	RIO FRIO OEST KM10	-98.783	19.317	2827
191703	T.aestivum	Central	PUB94.16.165	1	PUEBLA	RIO FRIO OEST KM10	-98.783	19.317	2827
191704	T.aestivum	Central	PUB94.16.166	1	PUEBLA	RIO FRIO OEST KM10	-98.783	19.317	2827
191706	T.aestivum	Central	PUB94.16.168	1	PUEBLA	RIO FRIO OEST KM10	-98.783	19.317	2827
191707	T.aestivum	Central	PUB94.16.169	1	PUEBLA	RIO FRIO OEST KM10	-98.783	19.317	2827
191708	T.aestivum	Central	PUB94.16.170	1	PUEBLA	RIO FRIO OEST KM10	-98.783	19.317	2827
191709	T.aestivum	Central	PUB94.16.171	1	PUEBLA	RIO FRIO OEST KM10	-98.783	19.317	2827
191710	T.aestivum	Central	PUB94.16.172	1	PUEBLA	RIO FRIO OEST KM10	-98.783	19.317	2827
191711	T.aestivum	Central	PUB94.16.173	1	PUEBLA	RIO FRIO OEST KM10	-98.783	19.317	2827
191712	T.aestivum	Central	PUB94.16.174	1	PUEBLA	RIO FRIO OEST KM10	-98.783	19.317	2827
191713	T.aestivum	Central	PUB94.16.175	1	PUEBLA	RIO FRIO OEST KM10	-98.783	19.317	2827
191714	T.aestivum	Central	PUB94.16.176	1	PUEBLA	RIO FRIO OEST KM10	-98.783	19.317	2827
191715	T.aestivum	Central	PUB94.16.177	1	PUEBLA	RIO FRIO OEST KM10	-98.783	19.317	2827
191716	T.aestivum	Central	PUB94.16.178	1	PUEBLA	RIO FRIO OEST KM10	-98.783	19.317	2827
191717	T.aestivum	Central	PUB94.16.179	1	PUEBLA	RIO FRIO OEST KM10	-98.783	19.317	2827
191718	T.aestivum	Central	PUB94.16.180	1	PUEBLA	RIO FRIO OEST KM10	-98.783	19.317	2827
191719	t.aestivum	Central	PUB94.16.181	1	PUEBLA	RIO FRIO OEST KM10	-98.783	19.317	2827
191720	T.aestivum	Central	PUB94.16.182	1	PUEBLA	RIO FRIO OEST KM10	-98.783	19.317	2827
191721	T.aestivum	Central	PUB94.16.183	1	PUEBLA	RIO FRIO OEST KM10	-98.783	19.317	2827
191722	T.aestivum	Central	PUB94.16.184	1	PUEBLA	RIO FRIO OEST KM10	-98.783	19.317	2827
191723	T.aestivum	Central	PUB94.16.185	1	PUEBLA	RIO FRIO OEST KM10	-98.783	19.317	2827
191724	T.aestivum	Central	PUB94.16.186	1	PUEBLA	RIO FRIO OEST KM10	-98.783	19.317	2827
191726	T.aestivum	Central	PUB94.16.188	1	PUEBLA	RIO FRIO OEST KM10	-98.783	19.317	2827
191728	T.aestivum	Central	PUB94.16.190	1	PUEBLA	RIO FRIO OEST KM10	-98.783	19.317	2827
191729	T.aestivum	Central	PUB94.16.191	1	PUEBLA	RIO FRIO OEST KM10	-98.783	19.317	2827
191730	T.aestivum	Central	PUB94.16.192	1	PUEBLA	RIO FRIO OEST KM10	-98.783	19.317	2827
191731	T.aestivum	Central	PUB94.16.193	1	PUEBLA	RIO FRIO OEST KM10	-98.783	19.317	2827
191734	T.aestivum	Central	PUB94.16.196	1	PUEBLA	RIO FRIO OEST KM10	-98.783	19.317	2827
191735	T.aestivum	Central	PUB94.16.197	1	PUEBLA	RIO FRIO OEST KM10	-98.783	19.317	2827
191736	T.aestivum	Central	PUB94.16.198	1	PUEBLA	RIO FRIO OEST KM10	-98.783	19.317	2827
191739	T.aestivum	Central	PUB94.16.201	1	PUEBLA	RIO FRIO OEST KM10	-98.783	19.317	2827
191740	T.aestivum	Central	PUB94.16.202	1	PUEBLA	RIO FRIO OEST KM10	-98.783	19.317	2827
191741	T.aestivum	Central	PUB94.16.203	1	PUEBLA	RIO FRIO OEST KM10	-98.783	19.317	2827
191742	T.aestivum	Central	PUB94.16.204	1	PUEBLA	RIO FRIO OEST KM10	-98.783	19.317	2827
191743	T.aestivum	Central	PUB94.16.206	1	PUEBLA	RIO FRIO OEST KM10	-98.783	19.317	2827
191744	T.aestivum	Central	PUB94.16.207	1	PUEBLA	RIO FRIO OEST KM10	-98.783	19.317	2827
191745	T.aestivum	Central	PUB94.16.208	1	PUEBLA	RIO FRIO OEST KM10	-98.783	19.317	2827
191746	T.aestivum	Central	PUB94.16.209	1	PUEBLA	RIO FRIO OEST KM10	-98.783	19.317	2827
191747	T.aestivum	Central	PUB94.16.210	1	PUEBLA	RIO FRIO OEST KM10	-98.783	19.317	2827
191748	T.aestivum	Central	PUB94.16.211	1	PUEBLA	RIO FRIO OEST KM10	-98.783	19.317	2827
191749	T.aestivum	Central	PUB94.16.212	1	PUEBLA	RIO FRIO OEST KM10	-98.783	19.317	2827
191750	T.aestivum	Central	PUB94.16.213	1	PUEBLA	RIO FRIO OEST KM10	-98.783	19.317	2827
191751	T.aestivum	Central	PUB94.16.214	1	PUEBLA	RIO FRIO OEST KM10	-98.783	19.317	2827
191752	T.aestivum	Central	PUB94.16.215	1	PUEBLA	RIO FRIO OEST KM10	-98.783	19.317	2827
191753	T.aestivum	Central	PUB94.16.216	1	PUEBLA	RIO FRIO OEST KM10	-98.783	19.317	2827
191754	T.aestivum	Central	PUB94.16.217	1	PUEBLA	RIO FRIO OEST KM10	-98.783	19.317	2827
191755	T.aestivum	Central	PUB94.16.218	1	PUEBLA	RIO FRIO OEST KM10	-98.783	19.317	2827
191756	T.aestivum	Central	PUB94.16.219	1	PUEBLA	RIO FRIO OEST KM10	-98.783	19.317	2827
191757	T.aestivum	Central	PUB94.16.220	1	PUEBLA	RIO FRIO OEST KM10	-98.783	19.317	2827
191758	T.aestivum	Central	PUB94.16.221	1	PUEBLA	RIO FRIO OEST KM10	-98.783	19.317	2827
191759	T.aestivum	Central	PUB94.16.222	1	PUEBLA	RIO FRIO OEST KM10	-98.783	19.317	2827
191760	T.aestivum	Central	PUB94.16.223	1	PUEBLA	RIO FRIO OEST KM10	-98.783	19.317	2827
191761	T.aestivum	Central	PUB94.16.224	1	PUEBLA	RIO FRIO OEST KM10	-98.783	19.317	2827
191762	T.aestivum	Central	PUB94.16.225	1	PUEBLA	RIO FRIO OEST KM10	-98.783	19.317	2827
191763	T.aestivum	Central	PUB94.16.226	1	PUEBLA	RIO FRIO OEST KM10	-98.783	19.317	2827
191764	T.aestivum	Central	PUB94.16.227	1	PUEBLA	RIO FRIO OEST KM10	-98.783	19.317	2827
191765	T.aestivum	Central	PUB94.16.228	1	PUEBLA	RIO FRIO OEST KM10	-98.783	19.317	2827
191766	T.aestivum	Central	PUB94.16.229	1	PUEBLA	RIO FRIO OEST KM10	-98.783	19.317	2827
191767	T.aestivum	Central	PUB94.16.230	1	PUEBLA	RIO FRIO OEST KM10	-98.783	19.317	2827
191768	T.aestivum	Central	MEX94.26.1	1	MÉXICO	RIO FRIO OEST KM25, MINA GRANDE	-98.833	19.317	2233
191769	T.aestivum	Central	MEX94.26.2	1	MÉXICO	RIO FRIO OEST KM25, MINA GRANDE	-98.833	19.317	2233
191770	T.aestivum	Central	MEX94.26.3	1	MÉXICO	RIO FRIO OEST KM25, MINA GRANDE	-98.833	19.317	2233
191771	T.aestivum	Central	MEX94.26.4	1	MÉXICO	RIO FRIO OEST KM25, MINA GRANDE	-98.833	19.317	2233
191773	T.aestivum	Central	MEX94.26.6	1	MÉXICO	RIO FRIO OEST KM25, MINA GRANDE	-98.833	19.317	2233
191774	T.aestivum	Central	MEX94.26.7	1	MÉXICO	RIO FRIO OEST KM25, MINA GRANDE	-98.833	19.317	2233
191775	T.aestivum	Central	MEX94.26.8	1	MÉXICO	RIO FRIO OEST KM25, MINA GRANDE	-98.833	19.317	2233
191776	T.aestivum	Central	MEX94.26.9	1	MÉXICO	RIO FRIO OEST KM25, MINA GRANDE	-98.833	19.317	2233
191777	T.aestivum	Central	MEX94.26.10	1	MÉXICO	RIO FRIO OEST KM25, MINA GRANDE	-98.833	19.317	2233
191778	T.aestivum	Central	MEX94.26.11	1	MÉXICO	RIO FRIO OEST KM25, MINA GRANDE	-98.833	19.317	2233
191779	T.aestivum	Central	MEX94.26.12	1	MÉXICO	RIO FRIO OEST KM25, MINA GRANDE	-98.833	19.317	2233
191782	T.aestivum	Central	MEX94.26.15	1	MÉXICO	RIO FRIO OEST KM25, MINA GRANDE	-98.833	19.317	2233
191783	T.aestivum	Central	MEX94.26.16	1	MÉXICO	RIO FRIO OEST KM25, MINA GRANDE	-98.833	19.317	2233
191784	T.aestivum	Central	MEX94.26.17	1	MÉXICO	RIO FRIO OEST KM25, MINA GRANDE	-98.833	19.317	2233
191785	T.aestivum	Central	MEX94.26.18	1	MÉXICO	RIO FRIO OEST KM25, MINA GRANDE	-98.833	19.317	2233
191787	T.aestivum	Central	MEX94.26.20	1	MÉXICO	RIO FRIO OEST KM25, MINA GRANDE	-98.833	19.317	2233
191788	T.aestivum	Central	MEX94.26.21	1	MÉXICO	RIO FRIO OEST KM25, MINA GRANDE	-98.833	19.317	2233
191789	T.aestivum	Central	MEX94.26.22	1	MÉXICO	RIO FRIO OEST KM25, MINA GRANDE	-98.833	19.317	2233
191790	T.aestivum	Central	MEX94.26.23	1	MÉXICO	RIO FRIO OEST KM25, MINA GRANDE	-98.833	19.317	2233
191792	T.aestivum	Central	MEX94.26.25	1	MÉXICO	RIO FRIO OEST KM25, MINA GRANDE	-98.833	19.317	2233
191793	T.aestivum	Central	MEX94.26.26	1	MÉXICO	RIO FRIO OEST KM25, MINA GRANDE	-98.833	19.317	2233
191794	T.aestivum	Central	MEX94.26.27	1	MÉXICO	RIO FRIO OEST KM25, MINA GRANDE	-98.833	19.317	2233
191797	T.aestivum	Central	MEX94.26.30	1	MÉXICO	RIO FRIO OEST KM25, MINA GRANDE	-98.833	19.317	2233
191798	T.aestivum	Central	MEX94.26.31	1	MÉXICO	RIO FRIO OEST KM25, MINA GRANDE	-98.833	19.317	2233
191799	T.aestivum	Central	MEX94.26.32	1	MÉXICO	RIO FRIO OEST KM25, MINA GRANDE	-98.833	19.317	2233
191800	T.aestivum	Central	MEX94.26.33	1	MÉXICO	RIO FRIO OEST KM25, MINA GRANDE	-98.833	19.317	2233
191801	T.aestivum	Central	MEX94.26.34	1	MÉXICO	RIO FRIO OEST KM25, MINA GRANDE	-98.833	19.317	2233
191802	T.aestivum	Central	MEX94.26.35	1	MÉXICO	RIO FRIO OEST KM25, MINA GRANDE	-98.833	19.317	2233
191805	T.aestivum	Central	MEX94.26.38	1	MÉXICO	RIO FRIO OEST KM25, MINA GRANDE	-98.833	19.317	2233
191806	T.aestivum	Central	MEX94.26.39	1	MÉXICO	RIO FRIO OEST KM25, MINA GRANDE	-98.833	19.317	2233
191807	T.aestivum	Central	MEX94.26.40	1	MÉXICO	RIO FRIO OEST KM25, MINA GRANDE	-98.833	19.317	2233
191808	T.aestivum	Central	MEX94.26.41	1	MÉXICO	RIO FRIO OEST KM25, MINA GRANDE	-98.833	19.317	2233
191809	T.aestivum	Central	MEX94.26.42	1	MÉXICO	RIO FRIO OEST KM25, MINA GRANDE	-98.833	19.317	2233
191811	T.aestivum	Central	MEX94.26.44	1	MÉXICO	RIO FRIO OEST KM25, MINA GRANDE	-98.833	19.317	2233
191815	T.aestivum	Central	MEX94.26.48	1	MÉXICO	RIO FRIO OEST KM25, MINA GRANDE	-98.833	19.317	2233
191816	T.aestivum	Central	MEX94.26.49	1	MÉXICO	RIO FRIO OEST KM25, MINA GRANDE	-98.833	19.317	2233
191817	T.aestivum	Central	MEX94.26.50	1	MÉXICO	RIO FRIO OEST KM25, MINA GRANDE	-98.833	19.317	2233
191818	T.aestivum	Central	MEX94.26.51	1	MÉXICO	RIO FRIO OEST KM25, MINA GRANDE	-98.833	19.317	2233
191819	T.aestivum	Central	MEX94.26.52	1	MÉXICO	RIO FRIO OEST KM25, MINA GRANDE	-98.833	19.317	2233
191821	T.aestivum	Central	MEX94.26.54	1	MÉXICO	RIO FRIO OEST KM25, MINA GRANDE	-98.833	19.317	2233
191822	T.aestivum	Central	MEX94.26.55	1	MÉXICO	RIO FRIO OEST KM25, MINA GRANDE	-98.833	19.317	2233
191823	T.aestivum	Central	MEX94.26.56	1	MÉXICO	RIO FRIO OEST KM25, MINA GRANDE	-98.833	19.317	2233
191827	T.aestivum	Central	MEX94.26.60	1	MÉXICO	RIO FRIO OEST KM25, MINA GRANDE	-98.833	19.317	2233
191830	T.aestivum	Central	MEX94.26.63	1	MÉXICO	RIO FRIO OEST KM25, MINA GRANDE	-98.833	19.317	2233
191831	T.aestivum	Central	MEX94.26.64	1	MÉXICO	RIO FRIO OEST KM25, MINA GRANDE	-98.833	19.317	2233
191835	T.aestivum	Central	MEX94.26.68	1	MÉXICO	RIO FRIO OEST KM25, MINA GRANDE	-98.833	19.317	2233
191838	T.aestivum	Central	MEX94.26.71	1	MÉXICO	RIO FRIO OEST KM25, MINA GRANDE	-98.833	19.317	2233
191839	T.aestivum	Central	MEX94.26.72	1	MÉXICO	RIO FRIO OEST KM25, MINA GRANDE	-98.833	19.317	2233
191841	T.aestivum	Central	MEX94.26.74	1	MÉXICO	RIO FRIO OEST KM25, MINA GRANDE	-98.833	19.317	2233
191842	T.aestivum	Central	MEX94.26.75	1	MÉXICO	RIO FRIO OEST KM25, MINA GRANDE	-98.833	19.317	2233
191843	T.aestivum	Central	MEX94.26.76	1	MÉXICO	RIO FRIO OEST KM25, MINA GRANDE	-98.833	19.317	2233
191845	T.aestivum	Central	MEX94.26.78	1	MÉXICO	RIO FRIO OEST KM25, MINA GRANDE	-98.833	19.317	2233
191847	T.aestivum	Central	MEX94.26.80	1	MÉXICO	RIO FRIO OEST KM25, MINA GRANDE	-98.833	19.317	2233
191851	T.aestivum	Central	MEX94.26.84	1	MÉXICO	RIO FRIO OEST KM25, MINA GRANDE	-98.833	19.317	2233
191855	T.aestivum	Central	MEX94.26.88	1	MÉXICO	RIO FRIO OEST KM25, MINA GRANDE	-98.833	19.317	2233
191856	T.aestivum	Central	MEX94.26.89	1	MÉXICO	RIO FRIO OEST KM25, MINA GRANDE	-98.833	19.317	2233
191857	T.aestivum	Central	MEX94.26.90	1	MÉXICO	RIO FRIO OEST KM25, MINA GRANDE	-98.833	19.317	2233
191858	T.aestivum	Central	MEX94.26.91	1	MÉXICO	RIO FRIO OEST KM25, MINA GRANDE	-98.833	19.317	2233
191859	T.aestivum	Central	MEX94.26.92	1	MÉXICO	RIO FRIO OEST KM25, MINA GRANDE	-98.833	19.317	2233
191860	T.aestivum	Central	MEX94.26.93	1	MÉXICO	RIO FRIO OEST KM25, MINA GRANDE	-98.833	19.317	2233
191864	T.aestivum	Central	MEX94.26.97	1	MÉXICO	RIO FRIO OEST KM25, MINA GRANDE	-98.833	19.317	2233
191867	T.aestivum	Central	MEX94.26.100	1	MÉXICO	RIO FRIO OEST KM25, MINA GRANDE	-98.833	19.317	2233
191870	T.aestivum	Central	MEX94.26.103	1	MÉXICO	RIO FRIO OEST KM25, MINA GRANDE	-98.833	19.317	2233
191871	T.aestivum	Central	MEX94.26.104	1	MÉXICO	RIO FRIO OEST KM25, MINA GRANDE	-98.833	19.317	2233
191872	T.aestivum	Central	MEX94.26.105	1	MÉXICO	RIO FRIO OEST KM25, MINA GRANDE	-98.833	19.317	2233
191873	T.aestivum	Central	MEX94.26.106	1	MÉXICO	RIO FRIO OEST KM25, MINA GRANDE	-98.833	19.317	2233
191874	T.aestivum	Central	MEX94.26.107	1	MÉXICO	RIO FRIO OEST KM25, MINA GRANDE	-98.833	19.317	2233
191875	T.aestivum	Central	MEX94.26.108	1	MÉXICO	RIO FRIO OEST KM25, MINA GRANDE	-98.833	19.317	2233
191876	T.aestivum	Central	MEX94.26.109	1	MÉXICO	RIO FRIO OEST KM25, MINA GRANDE	-98.833	19.317	2233
191877	T.aestivum	Central	MEX94.26.110	1	MÉXICO	RIO FRIO OEST KM25, MINA GRANDE	-98.833	19.317	2233
191878	T.aestivum	Central	MEX94.26.111	1	MÉXICO	RIO FRIO OEST KM25, MINA GRANDE	-98.833	19.317	2233
191879	T.aestivum	Central	MEX94.26.112	1	MÉXICO	RIO FRIO OEST KM25, MINA GRANDE	-98.833	19.317	2233
191880	T.aestivum	Central	MEX94.26.113	1	MÉXICO	RIO FRIO OEST KM25, MINA GRANDE	-98.833	19.317	2233
191881	T.aestivum	Central	MEX94.26.114	1	MÉXICO	RIO FRIO OEST KM25, MINA GRANDE	-98.833	19.317	2233
191884	T.aestivum	Central	MEX94.26.117	1	MÉXICO	RIO FRIO OEST KM25, MINA GRANDE	-98.833	19.317	2233
191885	T.aestivum	Central	MEX94.26.118	1	MÉXICO	RIO FRIO OEST KM25, MINA GRANDE	-98.833	19.317	2233
191886	T.aestivum	Central	MEX94.26.119	1	MÉXICO	RIO FRIO OEST KM25, MINA GRANDE	-98.833	19.317	2233
191888	T.aestivum	Central	MEX94.26.121	1	MÉXICO	RIO FRIO OEST KM25, MINA GRANDE	-98.833	19.317	2233
191889	T.aestivum	Central	MEX94.26.122	1	MÉXICO	RIO FRIO OEST KM25, MINA GRANDE	-98.833	19.317	2233
191890	T.aestivum	Central	MEX94.26.123	1	MÉXICO	RIO FRIO OEST KM25, MINA GRANDE	-98.833	19.317	2233
191894	T.aestivum	Central	MEX94.26.127	1	MÉXICO	RIO FRIO OEST KM25, MINA GRANDE	-98.833	19.317	2233
191895	T.aestivum	Central	MEX94.26.128	1	MÉXICO	RIO FRIO OEST KM25, MINA GRANDE	-98.833	19.317	2233
191896	T.aestivum	Central	MEX94.26.129	1	MÉXICO	RIO FRIO OEST KM25, MINA GRANDE	-98.833	19.317	2233
191897	T.aestivum	Central	MEX94.26.130	1	MÉXICO	RIO FRIO OEST KM25, MINA GRANDE	-98.833	19.317	2233
191898	T.aestivum	Central	MEX94.26.131	1	MÉXICO	RIO FRIO OEST KM25, MINA GRANDE	-98.833	19.317	2233
191900	T.aestivum	Central	MEX94.26.133	1	MÉXICO	RIO FRIO OEST KM25, MINA GRANDE	-98.833	19.317	2233
191901	T.aestivum	Central	MEX94.26.134	1	MÉXICO	RIO FRIO OEST KM25, MINA GRANDE	-98.833	19.317	2233
191902	T.aestivum	Central	MEX94.26.135	1	MÉXICO	RIO FRIO OEST KM25, MINA GRANDE	-98.833	19.317	2233
191904	T.aestivum	Central	MEX94.26.137	1	MÉXICO	RIO FRIO OEST KM25, MINA GRANDE	-98.833	19.317	2233
191905	T.aestivum	Central	MEX94.26.138	1	MÉXICO	RIO FRIO OEST KM25, MINA GRANDE	-98.833	19.317	2233
191906	T.aestivum	Central	MEX94.26.139	1	MÉXICO	RIO FRIO OEST KM25, MINA GRANDE	-98.833	19.317	2233
191907	T.aestivum	Central	MEX94.26.140	1	MÉXICO	RIO FRIO OEST KM25, MINA GRANDE	-98.833	19.317	2233
191908	T.aestivum	Central	MEX94.26.141	1	MÉXICO	RIO FRIO OEST KM25, MINA GRANDE	-98.833	19.317	2233
191909	T.aestivum	Central	MEX94.26.142	1	MÉXICO	RIO FRIO OEST KM25, MINA GRANDE	-98.833	19.317	2233
191911	T.aestivum	Central	MEX94.27.1.2	1	MÉXICO	SAN FRANCISCO	-98.85	19.35	2261
191912	T.aestivum	Central	MEX94.27.1.3	1	MÉXICO	SAN FRANCISCO	-98.85	19.35	2261
191913	T.aestivum	Central	MEX94.27.1.4	1	MÉXICO	SAN FRANCISCO	-98.85	19.35	2261
191914	T.aestivum	Central	MEX94.27.1.5	1	MÉXICO	SAN FRANCISCO	-98.85	19.35	2261
191916	T.aestivum	Central	MEX94.27.1.7	1	MÉXICO	SAN FRANCISCO	-98.85	19.35	2261
191917	T.aestivum	Central	MEX94.27.1.8	1	MÉXICO	SAN FRANCISCO	-98.85	19.35	2261
191919	T.aestivum	Central	MEX94.27.1.10	1	MÉXICO	SAN FRANCISCO	-98.85	19.35	2261
191920	T.aestivum	Central	MEX94.27.1.11	1	MÉXICO	SAN FRANCISCO	-98.85	19.35	2261
191921	T.aestivum	Central	MEX94.27.1.12	1	MÉXICO	SAN FRANCISCO	-98.85	19.35	2261
191923	T.aestivum	Central	MEX94.27.1.14	1	MÉXICO	SAN FRANCISCO	-98.85	19.35	2261
191924	T.aestivum	Central	MEX94.27.1.15	1	MÉXICO	SAN FRANCISCO	-98.85	19.35	2261
191925	T.aestivum	Central	MEX94.27.1.16	1	MÉXICO	SAN FRANCISCO	-98.85	19.35	2261
191926	T.aestivum	Central	MEX94.27.1.17	1	MÉXICO	SAN FRANCISCO	-98.85	19.35	2261
191927	T.aestivum	Central	MEX94.27.1.18	1	MÉXICO	SAN FRANCISCO	-98.85	19.35	2261
191928	T.aestivum	Central	MEX94.27.1.19	1	MÉXICO	SAN FRANCISCO	-98.85	19.35	2261
191929	T.aestivum	Central	MEX94.27.1.20	1	MÉXICO	SAN FRANCISCO	-98.85	19.35	2261
191930	T.aestivum	Central	MEX94.27.1.21	1	MÉXICO	SAN FRANCISCO	-98.85	19.35	2261
191933	T.aestivum	Central	MEX94.27.1.24	1	MÉXICO	SAN FRANCISCO	-98.85	19.35	2261
191934	T.aestivum	Central	MEX94.27.1.25	1	MÉXICO	SAN FRANCISCO	-98.85	19.35	2261
191935	T.aestivum	Central	MEX94.27.1.26	1	MÉXICO	SAN FRANCISCO	-98.85	19.35	2261
191936	T.aestivum	Central	MEX94.27.1.27	1	MÉXICO	SAN FRANCISCO	-98.85	19.35	2261
191939	T.aestivum	Central	MEX94.27.1.30	1	MÉXICO	SAN FRANCISCO	-98.85	19.35	2261
191941	T.aestivum	Central	MEX94.27.1.32	1	MÉXICO	SAN FRANCISCO	-98.85	19.35	2261
191943	T.aestivum	Central	MEX94.27.1.34	1	MÉXICO	SAN FRANCISCO	-98.85	19.35	2261
191945	T.aestivum	Central	MEX94.27.1.36	1	MÉXICO	SAN FRANCISCO	-98.85	19.35	2261
191946	T.aestivum	Central	MEX94.27.1.37	1	MÉXICO	SAN FRANCISCO	-98.85	19.35	2261
191947	T.aestivum	Central	MEX94.27.1.38	1	MÉXICO	SAN FRANCISCO	-98.85	19.35	2261
191948	T.aestivum	Central	MEX94.27.1.39	1	MÉXICO	SAN FRANCISCO	-98.85	19.35	2261
191949	T.aestivum	Central	MEX94.27.1.40	1	MÉXICO	SAN FRANCISCO	-98.85	19.35	2261
191950	T.aestivum	Central	MEX94.27.1.41	1	MÉXICO	SAN FRANCISCO	-98.85	19.35	2261
191952	T.aestivum	Central	MEX94.27.1.43	1	MÉXICO	SAN FRANCISCO	-98.85	19.35	2261
191953	T.aestivum	Central	MEX94.27.1.44	1	MÉXICO	SAN FRANCISCO	-98.85	19.35	2261
191954	T.aestivum	Central	MEX94.27.1.45	1	MÉXICO	SAN FRANCISCO	-98.85	19.35	2261
191956	T.aestivum	Central	MEX94.27.1.47	1	MÉXICO	SAN FRANCISCO	-98.85	19.35	2261
191957	T.aestivum	Central	MEX94.27.1.48	1	MÉXICO	SAN FRANCISCO	-98.85	19.35	2261
191958	T.aestivum	Central	MEX94.27.1.49	1	MÉXICO	SAN FRANCISCO	-98.85	19.35	2261
191959	T.aestivum	Central	MEX94.27.1.50	1	MÉXICO	SAN FRANCISCO	-98.85	19.35	2261
191960	T.aestivum	Central	MEX94.27.1.51	1	MÉXICO	SAN FRANCISCO	-98.85	19.35	2261
191961	T.aestivum	Central	MEX94.27.1.52	1	MÉXICO	SAN FRANCISCO	-98.85	19.35	2261
191962	T.aestivum	Central	MEX94.27.1.53	1	MÉXICO	SAN FRANCISCO	-98.85	19.35	2261
191963	T.aestivum	Central	MEX94.27.1.54	1	MÉXICO	SAN FRANCISCO	-98.85	19.35	2261
191964	T.aestivum	Central	MEX94.27.1.55	1	MÉXICO	SAN FRANCISCO	-98.85	19.35	2261
191966	T.aestivum	Central	MEX94.27.1.57	1	MÉXICO	SAN FRANCISCO	-98.85	19.35	2261
191967	T.aestivum	Central	MEX94.27.1.58	1	MÉXICO	SAN FRANCISCO	-98.85	19.35	2261
191968	T.aestivum	Central	MEX94.27.1.59	1	MÉXICO	SAN FRANCISCO	-98.85	19.35	2261
191970	T.aestivum	Central	MEX94.27.1.61	1	MÉXICO	SAN FRANCISCO	-98.85	19.35	2261
191971	T.aestivum	Central	MEX94.27.1.62	1	MÉXICO	SAN FRANCISCO	-98.85	19.35	2261
191972	T.aestivum	Central	MEX94.27.1.63	1	MÉXICO	SAN FRANCISCO	-98.85	19.35	2261
191973	T.aestivum	Central	MEX94.27.1.64	1	MÉXICO	SAN FRANCISCO	-98.85	19.35	2261
191974	T.aestivum	Central	MEX94.27.1.65	1	MÉXICO	SAN FRANCISCO	-98.85	19.35	2261
191975	T.aestivum	Central	MEX94.27.1.66	1	MÉXICO	SAN FRANCISCO	-98.85	19.35	2261
191976	T.aestivum	Central	MEX94.27.1.67	1	MÉXICO	SAN FRANCISCO	-98.85	19.35	2261
191978	T.aestivum	Central	MEX94.27.1.69	1	MÉXICO	SAN FRANCISCO	-98.85	19.35	2261
191979	T.aestivum	Central	MEX94.27.1.70	1	MÉXICO	SAN FRANCISCO	-98.85	19.35	2261
191982	T.aestivum	Central	MEX94.27.1.73	1	MÉXICO	SAN FRANCISCO	-98.85	19.35	2261
191983	T.aestivum	Central	MEX94.27.1.74	1	MÉXICO	SAN FRANCISCO	-98.85	19.35	2261
191985	T.aestivum	Central	MEX94.27.1.76	1	MÉXICO	SAN FRANCISCO	-98.85	19.35	2261
191987	T.aestivum	Central	MEX94.27.1.78	1	MÉXICO	SAN FRANCISCO	-98.85	19.35	2261
191988	T.aestivum	Central	MEX94.27.1.79	1	MÉXICO	SAN FRANCISCO	-98.85	19.35	2261
191989	T.aestivum	Central	MEX94.27.1.80	1	MÉXICO	SAN FRANCISCO	-98.85	19.35	2261
191990	T.aestivum	Central	MEX94.27.1.81	1	MÉXICO	SAN FRANCISCO	-98.85	19.35	2261
191991	T.aestivum	Central	MEX94.27.1.82	1	MÉXICO	SAN FRANCISCO	-98.85	19.35	2261
191992	T.aestivum	Central	MEX94.27.1.83	1	MÉXICO	SAN FRANCISCO	-98.85	19.35	2261
191993	T.aestivum	Central	MEX94.27.1.84	1	MÉXICO	SAN FRANCISCO	-98.85	19.35	2261
191994	T.aestivum	Central	MEX94.27.1.85	1	MÉXICO	SAN FRANCISCO	-98.85	19.35	2261
191996	T.aestivum	Central	MEX94.27.1.87	1	MÉXICO	SAN FRANCISCO	-98.85	19.35	2261
191997	T.aestivum	Central	MEX94.27.1.88	1	MÉXICO	SAN FRANCISCO	-98.85	19.35	2261
191999	T.aestivum	Central	MEX94.27.1.90	1	MÉXICO	SAN FRANCISCO	-98.85	19.35	2261
192000	T.aestivum	Central	MEX94.27.1.91	1	MÉXICO	SAN FRANCISCO	-98.85	19.35	2261
192001	T.aestivum	Central	MEX94.27.1.92	1	MÉXICO	SAN FRANCISCO	-98.85	19.35	2261
192002	T.aestivum	Central	MEX94.27.1.93	1	MÉXICO	SAN FRANCISCO	-98.85	19.35	2261
192003	T.aestivum	Central	MEX94.27.1.94	1	MÉXICO	SAN FRANCISCO	-98.85	19.35	2261
192004	T.aestivum	Central	MEX94.27.1.95	1	MÉXICO	SAN FRANCISCO	-98.85	19.35	2261
192005	T.aestivum	Central	MEX94.27.1.96	1	MÉXICO	SAN FRANCISCO	-98.85	19.35	2261
192006	T.aestivum	Central	MEX94.27.1.97	1	MÉXICO	SAN FRANCISCO	-98.85	19.35	2261
192007	T.aestivum	Central	MEX94.27.1.98	1	MÉXICO	SAN FRANCISCO	-98.85	19.35	2261
192008	T.aestivum	Central	MEX94.27.1.99	1	MÉXICO	SAN FRANCISCO	-98.85	19.35	2261
192009	T.aestivum	Central	MEX94.27.1.100	1	MÉXICO	SAN FRANCISCO	-98.85	19.35	2261
192010	T.aestivum	Central	MEX94.27.1.101	1	MÉXICO	SAN FRANCISCO	-98.85	19.35	2261
192011	T.aestivum	Central	MEX94.27.1.102	1	MÉXICO	SAN FRANCISCO	-98.85	19.35	2261
192012	T.aestivum	Central	MEX94.27.1.103	1	MÉXICO	SAN FRANCISCO	-98.85	19.35	2261
192013	T.aestivum	Central	MEX94.27.1.104	1	MÉXICO	SAN FRANCISCO	-98.85	19.35	2261
192014	T.aestivum	Central	MEX94.27.1.105	1	MÉXICO	SAN FRANCISCO	-98.85	19.35	2261
192015	T.aestivum	Central	MEX94.27.1.106	1	MÉXICO	SAN FRANCISCO	-98.85	19.35	2261
192016	T.aestivum	Central	MEX94.27.1.107	1	MÉXICO	SAN FRANCISCO	-98.85	19.35	2261
192017	T.aestivum	Central	MEX94.27.1.108	1	MÉXICO	SAN FRANCISCO	-98.85	19.35	2261
192018	T.aestivum	Central	MEX94.27.1.109	1	MÉXICO	SAN FRANCISCO	-98.85	19.35	2261
192020	T.aestivum	Central	MEX94.27.1.111	1	MÉXICO	SAN FRANCISCO	-98.85	19.35	2261
192024	T.aestivum	Central	MEX94.27.1.115	1	MÉXICO	SAN FRANCISCO	-98.85	19.35	2261
192026	T.aestivum	Central	MEX94.27.1.117	1	MÉXICO	SAN FRANCISCO	-98.85	19.35	2261
192027	T.aestivum	Central	MEX94.27.1.118	1	MÉXICO	SAN FRANCISCO	-98.85	19.35	2261
192028	T.aestivum	Central	MEX94.27.1.119	1	MÉXICO	SAN FRANCISCO	-98.85	19.35	2261
192030	T.aestivum	Central	MEX94.27.1.121	1	MÉXICO	SAN FRANCISCO	-98.85	19.35	2261
192031	T.aestivum	Central	MEX94.27.1.122	1	MÉXICO	SAN FRANCISCO	-98.85	19.35	2261
192032	T.aestivum	Central	MEX94.27.2.1	1	MÉXICO	SAN FRANCISCO	-98.85	19.35	2261
192034	T.aestivum	Central	MEX94.27.2.3	1	MÉXICO	SAN FRANCISCO	-98.85	19.35	2261
192035	T.aestivum	Central	MEX94.27.2.4	1	MÉXICO	SAN FRANCISCO	-98.85	19.35	2261
192036	T.aestivum	Central	MEX94.27.2.5	1	MÉXICO	SAN FRANCISCO	-98.85	19.35	2261
192037	T.aestivum	Central	MEX94.27.2.6	1	MÉXICO	SAN FRANCISCO	-98.85	19.35	2261
192039	T.aestivum	Central	MEX94.27.2.8	1	MÉXICO	SAN FRANCISCO	-98.85	19.35	2261
192040	T.aestivum	Central	MEX94.27.2.9	1	MÉXICO	SAN FRANCISCO	-98.85	19.35	2261
192042	T.aestivum	Central	MEX94.27.2.11	1	MÉXICO	SAN FRANCISCO	-98.85	19.35	2261
192043	T.aestivum	Central	MEX94.27.2.12	1	MÉXICO	SAN FRANCISCO	-98.85	19.35	2261
192044	T.aestivum	Central	MEX94.27.2.13	1	MÉXICO	SAN FRANCISCO	-98.85	19.35	2261
192045	T.aestivum	Central	MEX94.27.2.14	1	MÉXICO	SAN FRANCISCO	-98.85	19.35	2261
192046	T.aestivum	Central	MEX94.27.2.15	1	MÉXICO	SAN FRANCISCO	-98.85	19.35	2261
192047	T.aestivum	Central	MEX94.27.2.16	1	MÉXICO	SAN FRANCISCO	-98.85	19.35	2261
192049	T.aestivum	Central	MEX94.27.2.18	1	MÉXICO	SAN FRANCISCO	-98.85	19.35	2261
192050	T.aestivum	Central	MEX94.27.2.19	1	MÉXICO	SAN FRANCISCO	-98.85	19.35	2261
192051	T.aestivum	Central	MEX94.27.2.20	1	MÉXICO	SAN FRANCISCO	-98.85	19.35	2261
192052	T.aestivum	Central	MEX94.27.2.21	1	MÉXICO	SAN FRANCISCO	-98.85	19.35	2261
192053	T.aestivum	Central	MEX94.27.2.22	1	MÉXICO	SAN FRANCISCO	-98.85	19.35	2261
192054	T.aestivum	Central	MEX94.27.2.23	1	MÉXICO	SAN FRANCISCO	-98.85	19.35	2261
192057	T.aestivum	Central	MEX94.27.2.26	1	MÉXICO	SAN FRANCISCO	-98.85	19.35	2261
192059	T.aestivum	Central	MEX94.27.2.28	1	MÉXICO	SAN FRANCISCO	-98.85	19.35	2261
192060	T.aestivum	Central	MEX94.27.2.29	1	MÉXICO	SAN FRANCISCO	-98.85	19.35	2261
192061	T.aestivum	Central	MEX94.27.2.30	1	MÉXICO	SAN FRANCISCO	-98.85	19.35	2261
192062	T.aestivum	Central	MEX94.27.2.31	1	MÉXICO	SAN FRANCISCO	-98.85	19.35	2261
192063	T.aestivum	Central	MEX94.27.2.32	1	MÉXICO	SAN FRANCISCO	-98.85	19.35	2261
192064	T.aestivum	Central	MEX94.27.2.33	1	MÉXICO	SAN FRANCISCO	-98.85	19.35	2261
192065	T.aestivum	Central	MEX94.27.2.34	1	MÉXICO	SAN FRANCISCO	-98.85	19.35	2261
192066	T.aestivum	Central	MEX94.27.2.35	1	MÉXICO	SAN FRANCISCO	-98.85	19.35	2261
192067	T.aestivum	Central	MEX94.27.2.36	1	MÉXICO	SAN FRANCISCO	-98.85	19.35	2261
192068	T.aestivum	Central	MEX94.27.2.37	1	MÉXICO	SAN FRANCISCO	-98.85	19.35	2261
192069	T.aestivum	Central	MEX94.27.2.38	1	MÉXICO	SAN FRANCISCO	-98.85	19.35	2261
192072	T.aestivum	Central	MEX94.27.2.41	1	MÉXICO	SAN FRANCISCO	-98.85	19.35	2261
192073	T.aestivum	Central	MEX94.27.2.42	1	MÉXICO	SAN FRANCISCO	-98.85	19.35	2261
192075	T.aestivum	Central	MEX94.27.2.44	1	MÉXICO	SAN FRANCISCO	-98.85	19.35	2261
192076	T.aestivum	Central	MEX94.27.2.45	1	MÉXICO	SAN FRANCISCO	-98.85	19.35	2261
192078	T.aestivum	Central	MEX94.27.2.47	1	MÉXICO	SAN FRANCISCO	-98.85	19.35	2261
192079	T.aestivum	Central	MEX94.27.2.48	1	MÉXICO	SAN FRANCISCO	-98.85	19.35	2261
192080	T.aestivum	Central	MEX94.27.2.49	1	MÉXICO	SAN FRANCISCO	-98.85	19.35	2261
192082	T.aestivum	Central	MEX94.27.2.51	1	MÉXICO	SAN FRANCISCO	-98.85	19.35	2261
192083	T.aestivum	Central	MEX94.27.2.52	1	MÉXICO	SAN FRANCISCO	-98.85	19.35	2261
192084	T.aestivum	Central	MEX94.27.2.53	1	MÉXICO	SAN FRANCISCO	-98.85	19.35	2261
192085	T.aestivum	Central	MEX94.27.2.54	1	MÉXICO	SAN FRANCISCO	-98.85	19.35	2261
192086	T.aestivum	Central	MEX94.27.2.55	1	MÉXICO	SAN FRANCISCO	-98.85	19.35	2261
192087	T.aestivum	Central	MEX94.27.2.56	1	MÉXICO	SAN FRANCISCO	-98.85	19.35	2261
192088	T.aestivum	Central	MEX94.27.2.57	1	MÉXICO	SAN FRANCISCO	-98.85	19.35	2261
192089	T.aestivum	Central	MEX94.27.2.58	1	MÉXICO	SAN FRANCISCO	-98.85	19.35	2261
192090	T.aestivum	Central	MEX94.27.2.59	1	MÉXICO	SAN FRANCISCO	-98.85	19.35	2261
192096	T.aestivum	Central	MEX94.27.2.65	1	MÉXICO	SAN FRANCISCO	-98.85	19.35	2261
192097	T.aestivum	Central	MEX94.27.2.66	1	MÉXICO	SAN FRANCISCO	-98.85	19.35	2261
192098	T.aestivum	Central	MEX94.27.2.67	1	MÉXICO	SAN FRANCISCO	-98.85	19.35	2261
192102	T.aestivum	Central	MEX94.27.2.71	1	MÉXICO	SAN FRANCISCO	-98.85	19.35	2261
192103	T.aestivum	Central	MEX94.27.2.72	1	MÉXICO	SAN FRANCISCO	-98.85	19.35	2261
192104	T.aestivum	Central	MEX94.27.2.73	1	MÉXICO	SAN FRANCISCO	-98.85	19.35	2261
192106	T.aestivum	Central	MEX94.27.2.75	1	MÉXICO	SAN FRANCISCO	-98.85	19.35	2261
192107	T.aestivum	Central	MEX94.27.2.76	1	MÉXICO	SAN FRANCISCO	-98.85	19.35	2261
192108	T.aestivum	Central	MEX94.27.2.77	1	MÉXICO	SAN FRANCISCO	-98.85	19.35	2261
192109	T.aestivum	Central	MEX94.27.2.78	1	MÉXICO	SAN FRANCISCO	-98.85	19.35	2261
192110	T.aestivum	Central	MEX94.27.2.79	1	MÉXICO	SAN FRANCISCO	-98.85	19.35	2261
192111	T.aestivum	Central	MEX94.27.2.80	1	MÉXICO	SAN FRANCISCO	-98.85	19.35	2261
192112	T.aestivum	Central	MEX94.27.2.81	1	MÉXICO	SAN FRANCISCO	-98.85	19.35	2261
192113	T.aestivum	Central	MEX94.27.2.82	1	MÉXICO	SAN FRANCISCO	-98.85	19.35	2261
192114	T.aestivum	Central	MEX94.27.2.83	1	MÉXICO	SAN FRANCISCO	-98.85	19.35	2261
192115	T.aestivum	Central	MEX94.27.2.84	1	MÉXICO	SAN FRANCISCO	-98.85	19.35	2261
192116	T.aestivum	Central	MEX94.27.2.85	1	MÉXICO	SAN FRANCISCO	-98.85	19.35	2261
192118	T.aestivum	Central	MEX94.27.2.87	1	MÉXICO	SAN FRANCISCO	-98.85	19.35	2261
192121	T.aestivum	Central	MEX94.27.2.90	1	MÉXICO	SAN FRANCISCO	-98.85	19.35	2261
192122	T.aestivum	Central	MEX94.27.2.91	1	MÉXICO	SAN FRANCISCO	-98.85	19.35	2261
192123	T.aestivum	Central	MEX94.27.2.92	1	MÉXICO	SAN FRANCISCO	-98.85	19.35	2261
192124	T.aestivum	Central	MEX94.27.2.93	1	MÉXICO	SAN FRANCISCO	-98.85	19.35	2261
192125	T.aestivum	Central	MEX94.27.2.94	1	MÉXICO	SAN FRANCISCO	-98.85	19.35	2261
192126	T.aestivum	Central	MEX94.27.2.95	1	MÉXICO	SAN FRANCISCO	-98.85	19.35	2261
192128	T.aestivum	Central	MEX94.27.2.97	1	MÉXICO	SAN FRANCISCO	-98.85	19.35	2261
192129	T.aestivum	Central	MEX94.27.2.98	1	MÉXICO	SAN FRANCISCO	-98.85	19.35	2261
192130	T.aestivum	Central	MEX94.27.2.99	1	MÉXICO	SAN FRANCISCO	-98.85	19.35	2261
192132	T.aestivum	Central	MEX94.27.2.101	1	MÉXICO	SAN FRANCISCO	-98.85	19.35	2261
192137	T.aestivum	Central	MEX94.27.2.106	1	MÉXICO	SAN FRANCISCO	-98.85	19.35	2261
192139	T.aestivum	Central	MEX94.27.2.108	1	MÉXICO	SAN FRANCISCO	-98.85	19.35	2261
192140	T.aestivum	Central	MEX94.27.2.109	1	MÉXICO	SAN FRANCISCO	-98.85	19.35	2261
192142	T.aestivum	Central	MEX94.27.2.111	1	MÉXICO	SAN FRANCISCO	-98.85	19.35	2261
192144	T.aestivum	Central	MEX94.27.2.113	1	MÉXICO	SAN FRANCISCO	-98.85	19.35	2261
192145	T.aestivum	Central	MEX94.27.2.114	1	MÉXICO	SAN FRANCISCO	-98.85	19.35	2261
192146	T.aestivum	Central	MEX94.27.2.115	1	MÉXICO	SAN FRANCISCO	-98.85	19.35	2261
192149	T.aestivum	Central	MEX94.27.2.118	1	MÉXICO	SAN FRANCISCO	-98.85	19.35	2261
192151	T.aestivum	Central	MEX94.27.2.120	1	MÉXICO	SAN FRANCISCO	-98.85	19.35	2261
192152	T.aestivum	Central	MEX94.27.2.121	1	MÉXICO	SAN FRANCISCO	-98.85	19.35	2261
192153	T.aestivum	Central	MEX94.27.2.122	1	MÉXICO	SAN FRANCISCO	-98.85	19.35	2261
192154	T.aestivum	Central	MEX94.28.1	1	MÉXICO	SANTA CLARA	-98.783	19.483	2661
192155	T.aestivum	Central	MEX94.28.2	1	MÉXICO	SANTA CLARA	-98.783	19.483	2661
192156	T.aestivum	Central	MEX94.28.3	1	MÉXICO	SANTA CLARA	-98.783	19.483	2661
192157	T.aestivum	Central	MEX94.28.4	1	MÉXICO	SANTA CLARA	-98.783	19.483	2661
192158	T.aestivum	Central	MEX94.28.5	1	MÉXICO	SANTA CLARA	-98.783	19.483	2661
192159	T.aestivum	Central	MEX94.28.6	1	MÉXICO	SANTA CLARA	-98.783	19.483	2661
192160	T.aestivum	Central	MEX94.28.7	1	MÉXICO	SANTA CLARA	-98.783	19.483	2661
192161	T.aestivum	Central	MEX94.28.8	1	MÉXICO	SANTA CLARA	-98.783	19.483	2661
192162	T.aestivum	Central	MEX94.28.9	1	MÉXICO	SANTA CLARA	-98.783	19.483	2661
192163	T.aestivum	Central	MEX94.28.10	1	MÉXICO	SANTA CLARA	-98.783	19.483	2661
192164	T.aestivum	Central	MEX94.28.11	1	MÉXICO	SANTA CLARA	-98.783	19.483	2661
192165	T.aestivum	Central	MEX94.28.12	1	MÉXICO	SANTA CLARA	-98.783	19.483	2661
192166	T.aestivum	Central	MEX94.28.13	1	MÉXICO	SANTA CLARA	-98.783	19.483	2661
192167	T.aestivum	Central	MEX94.28.14	1	MÉXICO	SANTA CLARA	-98.783	19.483	2661
192168	T.aestivum	Central	MEX94.28.15	1	MÉXICO	SANTA CLARA	-98.783	19.483	2661
192169	T.aestivum	Central	MEX94.28.16	1	MÉXICO	SANTA CLARA	-98.783	19.483	2661
192170	T.aestivum	Central	MEX94.28.17	1	MÉXICO	SANTA CLARA	-98.783	19.483	2661
192172	T.aestivum	Central	MEX94.28.19	1	MÉXICO	SANTA CLARA	-98.783	19.483	2661
192173	T.aestivum	Central	MEX94.28.20	1	MÉXICO	SANTA CLARA	-98.783	19.483	2661
192174	T.aestivum	Central	MEX94.28.21	1	MÉXICO	SANTA CLARA	-98.783	19.483	2661
192175	T.aestivum	Central	MEX94.28.22	1	MÉXICO	SANTA CLARA	-98.783	19.483	2661
192176	T.aestivum	Central	MEX94.28.23	1	MÉXICO	SANTA CLARA	-98.783	19.483	2661
192177	T.aestivum	Central	MEX94.28.24	1	MÉXICO	SANTA CLARA	-98.783	19.483	2661
192182	T.aestivum	Central	MEX94.28.29	1	MÉXICO	SANTA CLARA	-98.783	19.483	2661
192183	T.aestivum	Central	MEX94.28.30	1	MÉXICO	SANTA CLARA	-98.783	19.483	2661
192184	T.aestivum	Central	MEX94.28.31	1	MÉXICO	SANTA CLARA	-98.783	19.483	2661
192186	T.aestivum	Central	MEX94.28.33	1	MÉXICO	SANTA CLARA	-98.783	19.483	2661
192187	T.aestivum	Central	MEX94.28.34	1	MÉXICO	SANTA CLARA	-98.783	19.483	2661
192193	T.aestivum	Central	MEX94.28.40	1	MÉXICO	SANTA CLARA	-98.783	19.483	2661
192194	T.aestivum	Central	MEX94.28.41	1	MÉXICO	SANTA CLARA	-98.783	19.483	2661
192196	T.aestivum	Central	MEX94.28.43	1	MÉXICO	SANTA CLARA	-98.783	19.483	2661
192207	T.aestivum	Central	MEX94.28.54	1	MÉXICO	SANTA CLARA	-98.783	19.483	2661
192215	T.aestivum	Central	MEX94.28.62	1	MÉXICO	SANTA CLARA	-98.783	19.483	2661
192218	T.aestivum	Central	MEX94.28.65	1	MÉXICO	SANTA CLARA	-98.783	19.483	2661
192219	T.aestivum	Central	MEX94.28.66	1	MÉXICO	SANTA CLARA	-98.783	19.483	2661
192237	T.aestivum	Central	MEX94.29.14	1	MÉXICO	SANTA CLARA	-98.767	19.467	2661
192243	T.aestivum	Central	MEX94.29.20	1	MÉXICO	SANTA CLARA	-98.767	19.467	2661
192246	T.aestivum	Central	MEX94.29.23	1	MÉXICO	SANTA CLARA	-98.767	19.467	2661
192252	T.aestivum	Central	MEX94.29.29	1	MÉXICO	SANTA CLARA	-98.767	19.467	2661
192255	T.aestivum	Central	MEX94.29.32	1	MÉXICO	SANTA CLARA	-98.767	19.467	2661
192262	T.aestivum	Central	MEX94.29.39	1	MÉXICO	SANTA CLARA	-98.767	19.467	2661
192273	T.aestivum	Central	MEX94.29.50	1	MÉXICO	SANTA CLARA	-98.767	19.467	2661
192276	T.aestivum	Central	MEX94.29.53	1	MÉXICO	SANTA CLARA	-98.767	19.467	2661
192277	T.aestivum	Central	MEX94.29.54	1	MÉXICO	SANTA CLARA	-98.767	19.467	2661
192279	T.aestivum	Central	MEX94.29.56	1	MÉXICO	SANTA CLARA	-98.767	19.467	2661
192280	T.aestivum	Central	MEX94.29.57	1	MÉXICO	SANTA CLARA	-98.767	19.467	2661
192281	T.aestivum	Central	MEX94.29.58	1	MÉXICO	SANTA CLARA	-98.767	19.467	2661
192282	T.aestivum	Central	MEX94.29.59	1	MÉXICO	SANTA CLARA	-98.767	19.467	2661
192283	T.aestivum	Central	MEX94.29.60	1	MÉXICO	SANTA CLARA	-98.767	19.467	2661
192288	T.aestivum	Central	MEX94.29.65	1	MÉXICO	SANTA CLARA	-98.767	19.467	2661
192289	T.aestivum	Central	MEX94.29.66	1	MÉXICO	SANTA CLARA	-98.767	19.467	2661
192292	T.aestivum	Central	MEX94.29.69	1	MÉXICO	SANTA CLARA	-98.767	19.467	2661
192293	T.aestivum	Central	MEX94.29.70	1	MÉXICO	SANTA CLARA	-98.767	19.467	2661
192294	T.aestivum	Central	MEX94.29.71	1	MÉXICO	SANTA CLARA	-98.767	19.467	2661
192296	T.aestivum	Central	MEX94.29.73	1	MÉXICO	SANTA CLARA	-98.767	19.467	2661
192297	T.aestivum	Central	MEX94.29.74	1	MÉXICO	SANTA CLARA	-98.767	19.467	2661
192298	T.aestivum	Central	MEX94.29.75	1	MÉXICO	SANTA CLARA	-98.767	19.467	2661
192299	T.aestivum	Central	MEX94.29.76	1	MÉXICO	SANTA CLARA	-98.767	19.467	2661
192300	T.aestivum	Central	MEX94.29.77	1	MÉXICO	SANTA CLARA	-98.767	19.467	2661
192301	T.aestivum	Central	MEX94.29.78	1	MÉXICO	SANTA CLARA	-98.767	19.467	2661
192302	T.aestivum	Central	MEX94.29.79	1	MÉXICO	SANTA CLARA	-98.767	19.467	2661
192303	T.aestivum	Central	MEX94.29.80	1	MÉXICO	SANTA CLARA	-98.767	19.467	2661
192304	T.aestivum	Central	MEX94.29.81	1	MÉXICO	SANTA CLARA	-98.767	19.467	2661
192311	T.aestivum	Central	MEX94.29.88	1	MÉXICO	SANTA CLARA	-98.767	19.467	2661
192312	T.aestivum	Central	MEX94.29.89	1	MÉXICO	SANTA CLARA	-98.767	19.467	2661
192313	T.aestivum	Central	MEX94.29.90	1	MÉXICO	SANTA CLARA	-98.767	19.467	2661
192314	T.aestivum	Central	MEX94.29.91	1	MÉXICO	SANTA CLARA	-98.767	19.467	2661
192317	T.aestivum	Central	MEX94.29.94	1	MÉXICO	SANTA CLARA	-98.767	19.467	2661
192318	T.aestivum	Central	MEX94.29.95	1	MÉXICO	SANTA CLARA	-98.767	19.467	2661
192319	T.aestivum	Central	MEX94.29.96	1	MÉXICO	SANTA CLARA	-98.767	19.467	2661
192322	T.aestivum	Central	MEX94.29.99	1	MÉXICO	SANTA CLARA	-98.767	19.467	2661
192323	T.aestivum	Central	MEX94.29.100	1	MÉXICO	SANTA CLARA	-98.767	19.467	2661
192324	T.aestivum	Central	MEX94.29.101	1	MÉXICO	SANTA CLARA	-98.767	19.467	2661
192325	T.aestivum	Central	MEX94.29.102	1	MÉXICO	SANTA CLARA	-98.767	19.467	2661
192326	T.aestivum	Central	MEX94.29.103	1	MÉXICO	SANTA CLARA	-98.767	19.467	2661
192327	T.aestivum	Central	MEX94.29.104	1	MÉXICO	SANTA CLARA	-98.767	19.467	2661
192328	T.aestivum	Central	MEX94.29.105	1	MÉXICO	SANTA CLARA	-98.767	19.467	2661
192329	T.aestivum	Central	MEX94.29.106	1	MÉXICO	SANTA CLARA	-98.767	19.467	2661
192330	T.aestivum	Central	MEX94.29.107	1	MÉXICO	SANTA CLARA	-98.767	19.467	2661
192331	T.aestivum	Central	MEX94.29.108	1	MÉXICO	SANTA CLARA	-98.767	19.467	2661
192332	T.aestivum	Central	MEX94.29.109	1	MÉXICO	SANTA CLARA	-98.767	19.467	2661
192333	T.aestivum	Central	MEX94.29.110	1	MÉXICO	SANTA CLARA	-98.767	19.467	2661
192335	T.aestivum	Central	MEX94.29.112	1	MÉXICO	SANTA CLARA	-98.767	19.467	2661
192336	T.aestivum	Central	MEX94.29.113	1	MÉXICO	SANTA CLARA	-98.767	19.467	2661
192337	T.aestivum	Central	MEX94.29.114	1	MÉXICO	SANTA CLARA	-98.767	19.467	2661
192338	T.aestivum	Central	MEX94.29.115	1	MÉXICO	SANTA CLARA	-98.767	19.467	2746
192339	T.aestivum	Central	MEX94.30.1	1	MÉXICO	SANTA CLARA	-98.783	19.5	2523
192342	T.aestivum	Central	MEX94.30.4	1	MÉXICO	SANTA CLARA	-98.783	19.5	2523
192343	T.aestivum	Central	MEX94.30.5	1	MÉXICO	SANTA CLARA	-98.783	19.5	2523
192348	T.aestivum	Central	MEX94.30.10	1	MÉXICO	SANTA CLARA	-98.783	19.5	2523
192349	T.aestivum	Central	MEX94.30.11	1	MÉXICO	SANTA CLARA	-98.783	19.5	2523
192350	T.aestivum	Central	MEX94.30.12	1	MÉXICO	SANTA CLARA	-98.783	19.5	2523
192351	T.aestivum	Central	MEX94.30.13	1	MÉXICO	SANTA CLARA	-98.783	19.5	2523
192352	T.aestivum	Central	MEX94.30.14	1	MÉXICO	SANTA CLARA	-98.783	19.5	2523
192353	T.aestivum	Central	MEX94.30.15	1	MÉXICO	SANTA CLARA	-98.783	19.5	2523
192354	T.aestivum	Central	MEX94.30.16	1	MÉXICO	SANTA CLARA	-98.783	19.5	2523
192355	T.aestivum	Central	MEX94.30.17	1	MÉXICO	SANTA CLARA	-98.783	19.5	2523
192356	T.aestivum	Central	MEX94.30.18	1	MÉXICO	SANTA CLARA	-98.783	19.5	2523
192357	T.aestivum	Central	MEX94.30.19	1	MÉXICO	SANTA CLARA	-98.783	19.5	2523
192358	T.aestivum	Central	MEX94.30.20	1	MÉXICO	SANTA CLARA	-98.783	19.5	2523
192359	T.aestivum	Central	MEX94.30.21	1	MÉXICO	SANTA CLARA	-98.783	19.5	2523
192360	T.aestivum	Central	MEX94.30.22	1	MÉXICO	SANTA CLARA	-98.783	19.5	2523
192361	T.aestivum	Central	MEX94.30.23	1	MÉXICO	SANTA CLARA	-98.783	19.5	2523
192362	T.aestivum	Central	MEX94.30.24	1	MÉXICO	SANTA CLARA	-98.783	19.5	2523
192363	T.aestivum	Central	MEX94.30.25	1	MÉXICO	SANTA CLARA	-98.783	19.5	2523
192364	T.aestivum	Central	MEX94.30.26	1	MÉXICO	SANTA CLARA	-98.783	19.5	2523
192365	T.aestivum	Central	MEX94.30.27	1	MÉXICO	SANTA CLARA	-98.783	19.5	2523
192366	T.aestivum	Central	MEX94.30.28	1	MÉXICO	SANTA CLARA	-98.783	19.5	2523
192370	T.aestivum	Central	MEX94.30.32	1	MÉXICO	SANTA CLARA	-98.783	19.5	2523
192371	T.aestivum	Central	MEX94.30.33	1	MÉXICO	SANTA CLARA	-98.783	19.5	2523
192372	T.aestivum	Central	MEX94.30.34	1	MÉXICO	SANTA CLARA	-98.783	19.5	2523
192373	T.aestivum	Central	MEX94.30.35	1	MÉXICO	SANTA CLARA	-98.783	19.5	2523
192374	T.aestivum	Central	MEX94.30.36	1	MÉXICO	SANTA CLARA	-98.783	19.5	2523
192375	T.aestivum	Central	MEX94.30.37	1	MÉXICO	SANTA CLARA	-98.783	19.5	2523
192376	T.aestivum	Central	MEX94.30.38	1	MÉXICO	SANTA CLARA	-98.783	19.5	2523
192377	T.aestivum	Central	MEX94.30.39	1	MÉXICO	SANTA CLARA	-98.783	19.5	2523
192383	T.aestivum	Central	MEX94.30.45	1	MÉXICO	SANTA CLARA	-98.783	19.5	2523
192387	T.aestivum	Central	MEX94.30.49	1	MÉXICO	SANTA CLARA	-98.783	19.5	2523
192399	T.aestivum	Central	MICH94.7.1	1	MICHOACÁN DE OCAMPO	NAHUATZEN	-101.917	19.583	2400
192404	T.aestivum	Central	PUB94.16.205	1	PUEBLA	RIO FRIO OEST KM10	-98.783	19.317	2827
320094	T.aestivum	Central	MEX95.8.2	2	MÉXICO	SANTA ROSA TEXMEXQUILCINCO	-100.066	20.048	2474
320095	T.aestivum	Central	MEX95.8.3	2	MÉXICO	SANTA ROSA TEXMEXQUILCINCO	-100.066	20.048	2474
320096	T.aestivum	Central	MEX95.8.4	2	MÉXICO	SANTA ROSA TEXMEXQUILCINCO	-100.066	20.048	2474
320097	T.aestivum	Central	MEX95.8.5	2	MÉXICO	SANTA ROSA TEXMEXQUILCINCO	-100.066	20.048	2474
320098	T.aestivum	Central	MEX95.8.6	2	MÉXICO	SANTA ROSA TEXMEXQUILCINCO	-100.066	20.048	2474
320099	T.aestivum	Central	MEX95.8.7	2	MÉXICO	SANTA ROSA TEXMEXQUILCINCO	-100.066	20.048	2474
320100	T.aestivum	Central	MEX95.8.8	2	MÉXICO	SANTA ROSA TEXMEXQUILCINCO	-100.066	20.048	2474
320101	T.aestivum	Central	MEX95.8.9	2	MÉXICO	SANTA ROSA TEXMEXQUILCINCO	-100.066	20.048	2474
320102	T.aestivum	Central	MEX95.8.10	2	MÉXICO	SANTA ROSA TEXMEXQUILCINCO	-100.066	20.048	2474
320103	T.aestivum	Central	MEX95.8.11	2	MÉXICO	SANTA ROSA TEXMEXQUILCINCO	-100.066	20.048	2474
320104	T.aestivum	Central	MEX95.8.12	2	MÉXICO	SANTA ROSA TEXMEXQUILCINCO	-100.066	20.048	2474
320105	T.aestivum	Central	MEX95.8.13	2	MÉXICO	SANTA ROSA TEXMEXQUILCINCO	-100.066	20.048	2474
320106	T.aestivum	Central	MEX95.8.14	2	MÉXICO	SANTA ROSA TEXMEXQUILCINCO	-100.066	20.048	2474
320107	T.aestivum	Central	MEX95.8.15	2	MÉXICO	SANTA ROSA TEXMEXQUILCINCO	-100.066	20.048	2474
320108	T.aestivum	Central	MEX95.8.16	2	MÉXICO	SANTA ROSA TEXMEXQUILCINCO	-100.066	20.048	2474
320109	T.aestivum	Central	MEX95.8.17	2	MÉXICO	SANTA ROSA TEXMEXQUILCINCO	-100.066	20.048	2474
320110	T.aestivum	Central	MEX95.8.18	2	MÉXICO	SANTA ROSA TEXMEXQUILCINCO	-100.066	20.048	2474
320111	T.aestivum	Central	MEX95.8.19	2	MÉXICO	SANTA ROSA TEXMEXQUILCINCO	-100.066	20.048	2474
320112	T.aestivum	Central	MEX95.8.20	2	MÉXICO	SANTA ROSA TEXMEXQUILCINCO	-100.066	20.048	2474
320113	T.aestivum	Central	MEX95.8.21	2	MÉXICO	SANTA ROSA TEXMEXQUILCINCO	-100.066	20.048	2474
320114	T.aestivum	Central	MEX95.8.22	2	MÉXICO	SANTA ROSA TEXMEXQUILCINCO	-100.066	20.048	2474
320115	T.aestivum	Central	MEX95.8.23	2	MÉXICO	SANTA ROSA TEXMEXQUILCINCO	-100.066	20.048	2474
320116	T.aestivum	Central	MEX95.8.24	2	MÉXICO	SANTA ROSA TEXMEXQUILCINCO	-100.066	20.048	2474
320117	T.aestivum	Central	MEX95.8.25	2	MÉXICO	SANTA ROSA TEXMEXQUILCINCO	-100.066	20.048	2474
320118	T.aestivum	Central	MEX95.8.26	2	MÉXICO	SANTA ROSA TEXMEXQUILCINCO	-100.066	20.048	2474
320119	T.aestivum	Central	MEX95.8.27	2	MÉXICO	SANTA ROSA TEXMEXQUILCINCO	-100.066	20.048	2474
320120	T.aestivum	Central	MEX95.8.28	2	MÉXICO	SANTA ROSA TEXMEXQUILCINCO	-100.066	20.048	2474
320121	T.aestivum	Central	MEX95.8.29	2	MÉXICO	SANTA ROSA TEXMEXQUILCINCO	-100.066	20.048	2474
320122	T.aestivum	Central	MEX95.8.30	2	MÉXICO	SANTA ROSA TEXMEXQUILCINCO	-100.066	20.048	2474
320123	T.aestivum	Central	MEX95.8.31	2	MÉXICO	SANTA ROSA TEXMEXQUILCINCO	-100.066	20.048	2474
320124	T.aestivum	Central	MEX95.8.32	2	MÉXICO	SANTA ROSA TEXMEXQUILCINCO	-100.066	20.048	2474
320125	T.aestivum	Central	MEX95.8.33	2	MÉXICO	SANTA ROSA TEXMEXQUILCINCO	-100.066	20.048	2474
320126	T.aestivum	Central	MEX95.8.34	2	MÉXICO	SANTA ROSA TEXMEXQUILCINCO	-100.066	20.048	2474
320127	T.aestivum	Central	MEX95.8.35	2	MÉXICO	SANTA ROSA TEXMEXQUILCINCO	-100.066	20.048	2474
320128	T.aestivum	Central	MEX95.8.36	2	MÉXICO	SANTA ROSA TEXMEXQUILCINCO	-100.066	20.048	2474
320129	T.aestivum	Central	MEX95.8.37	2	MÉXICO	SANTA ROSA TEXMEXQUILCINCO	-100.066	20.048	2474
320130	T.aestivum	Central	MEX95.8.38	2	MÉXICO	SANTA ROSA TEXMEXQUILCINCO	-100.066	20.048	2474
320131	T.aestivum	Central	MEX95.8.39	2	MÉXICO	SANTA ROSA TEXMEXQUILCINCO	-100.066	20.048	2474
320132	T.aestivum	Central	MEX95.8.40	2	MÉXICO	SANTA ROSA TEXMEXQUILCINCO	-100.066	20.048	2474
320133	T.aestivum	Central	MEX95.9.1	2	MÉXICO	TEMASCALCINCO 5KM ESTE	-99.979	19.966	2597
320134	T.aestivum	Central	MEX95.9.2	2	MÉXICO	TEMASCALCINCO 5KM ESTE	-99.979	19.966	2597
320135	T.aestivum	Central	MEX95.9.3	2	MÉXICO	TEMASCALCINCO 5KM ESTE	-99.979	19.966	2597
320136	T.aestivum	Central	MEX95.9.4	2	MÉXICO	TEMASCALCINCO 5KM ESTE	-99.979	19.966	2597
320137	T.aestivum	Central	MEX95.9.5	2	MÉXICO	TEMASCALCINCO 5KM ESTE	-99.979	19.966	2597
320138	T.aestivum	Central	MEX95.9.6	2	MÉXICO	TEMASCALCINCO 5KM ESTE	-99.979	19.966	2597
320139	T.aestivum	Central	MEX95.9.7	2	MÉXICO	TEMASCALCINCO 5KM ESTE	-99.979	19.966	2597
320140	T.aestivum	Central	MEX95.9.8	2	MÉXICO	TEMASCALCINCO 5KM ESTE	-99.979	19.966	2597
320141	T.aestivum	Central	MEX95.9.9	2	MÉXICO	TEMASCALCINCO 5KM ESTE	-99.979	19.966	2597
320142	T.aestivum	Central	MEX95.9.10	2	MÉXICO	TEMASCALCINCO 5KM ESTE	-99.979	19.966	2597
320143	T.aestivum	Central	MEX95.9.11	2	MÉXICO	TEMASCALCINCO 5KM ESTE	-99.979	19.966	2597
320144	T.aestivum	Central	MEX95.9.12	2	MÉXICO	TEMASCALCINCO 5KM ESTE	-99.979	19.966	2597
320145	T.aestivum	Central	MEX95.9.13	2	MÉXICO	TEMASCALCINCO 5KM ESTE	-99.979	19.966	2597
320146	T.aestivum	Central	MEX95.9.14	2	MÉXICO	TEMASCALCINCO 5KM ESTE	-99.979	19.966	2597
320147	T.aestivum	Central	MEX95.9.15	2	MÉXICO	TEMASCALCINCO 5KM ESTE	-99.979	19.966	2597
320148	T.aestivum	Central	MEX95.9.16	2	MÉXICO	TEMASCALCINCO 5KM ESTE	-99.979	19.966	2597
320149	T.aestivum	Central	MEX95.9.17	2	MÉXICO	TEMASCALCINCO 5KM ESTE	-99.979	19.966	2597
320150	T.aestivum	Central	MEX95.9.18	2	MÉXICO	TEMASCALCINCO 5KM ESTE	-99.979	19.966	2597
320151	T.aestivum	Central	MEX95.9.19	2	MÉXICO	TEMASCALCINCO 5KM ESTE	-99.979	19.966	2597
320152	T.aestivum	Central	MEX95.9.20	2	MÉXICO	TEMASCALCINCO 5KM ESTE	-99.979	19.966	2597
320153	T.aestivum	Central	MEX95.9.21	2	MÉXICO	TEMASCALCINCO 5KM ESTE	-99.979	19.966	2597
320154	T.aestivum	Central	MEX95.9.22	2	MÉXICO	TEMASCALCINCO 5KM ESTE	-99.979	19.966	2597
320155	T.aestivum	Central	MEX95.9.23	2	MÉXICO	TEMASCALCINCO 5KM ESTE	-99.979	19.966	2597
320156	T.aestivum	Central	MEX95.9.24	2	MÉXICO	TEMASCALCINCO 5KM ESTE	-99.979	19.966	2597
320157	T.aestivum	Central	MEX95.9.25	2	MÉXICO	TEMASCALCINCO 5KM ESTE	-99.979	19.966	2597
320158	T.aestivum	Central	MEX95.9.26	2	MÉXICO	TEMASCALCINCO 5KM ESTE	-99.979	19.966	2597
320159	T.aestivum	Central	MEX95.9.27	2	MÉXICO	TEMASCALCINCO 5KM ESTE	-99.979	19.966	2597
320160	T.aestivum	Central	MEX95.9.28	2	MÉXICO	TEMASCALCINCO 5KM ESTE	-99.979	19.966	2597
320161	T.aestivum	Central	MEX95.9.29	2	MÉXICO	TEMASCALCINCO 5KM ESTE	-99.979	19.966	2597
320162	T.aestivum	Central	MEX95.9.30	2	MÉXICO	TEMASCALCINCO 5KM ESTE	-99.979	19.966	2597
320163	T.aestivum	Central	MEX95.9.31	2	MÉXICO	TEMASCALCINCO 5KM ESTE	-99.979	19.966	2597
320164	T.aestivum	Central	MEX95.9.32	2	MÉXICO	TEMASCALCINCO 5KM ESTE	-99.979	19.966	2597
320165	T.aestivum	Central	MEX95.9.33	2	MÉXICO	TEMASCALCINCO 5KM ESTE	-99.979	19.966	2597
320166	T.aestivum	Central	MEX95.9.34	2	MÉXICO	TEMASCALCINCO 5KM ESTE	-99.979	19.966	2597
320167	T.aestivum	Central	MEX95.9.35	2	MÉXICO	TEMASCALCINCO 5KM ESTE	-99.979	19.966	2597
320168	T.aestivum	Central	MEX95.9.36	2	MÉXICO	TEMASCALCINCO 5KM ESTE	-99.979	19.966	2597
320169	T.aestivum	Central	MEX95.9.37	2	MÉXICO	TEMASCALCINCO 5KM ESTE	-99.979	19.966	2597
320170	T.aestivum	Central	MEX95.9.38	2	MÉXICO	TEMASCALCINCO 5KM ESTE	-99.979	19.966	2597
320171	T.aestivum	Central	MEX95.9.39	2	MÉXICO	TEMASCALCINCO 5KM ESTE	-99.979	19.966	2597
320172	T.aestivum	Central	MEX95.9.40	2	MÉXICO	TEMASCALCINCO 5KM ESTE	-99.979	19.966	2597
320173	T.aestivum	Central	MEX95.9.41	2	MÉXICO	TEMASCALCINCO 5KM ESTE	-99.979	19.966	2597
320174	T.aestivum	Central	MEX95.9.42	2	MÉXICO	TEMASCALCINCO 5KM ESTE	-99.979	19.966	2597
320175	T.aestivum	Central	MEX95.9.43	2	MÉXICO	TEMASCALCINCO 5KM ESTE	-99.979	19.966	2597
320176	T.aestivum	Central	MEX95.9.44	2	MÉXICO	TEMASCALCINCO 5KM ESTE	-99.979	19.966	2597
320177	T.aestivum	Central	MEX95.9.45	2	MÉXICO	TEMASCALCINCO 5KM ESTE	-99.979	19.966	2597
320178	T.aestivum	Central	MEX95.9.46	2	MÉXICO	TEMASCALCINCO 5KM ESTE	-99.979	19.966	2597
320179	T.aestivum	Central	MEX95.9.47	2	MÉXICO	TEMASCALCINCO 5KM ESTE	-99.979	19.966	2597
320180	T.aestivum	Central	MEX95.9.48	2	MÉXICO	TEMASCALCINCO 5KM ESTE	-99.979	19.966	2597
320181	T.aestivum	Central	MEX95.9.49	2	MÉXICO	TEMASCALCINCO 5KM ESTE	-99.979	19.966	2597
320182	T.aestivum	Central	MEX95.9.50	2	MÉXICO	TEMASCALCINCO 5KM ESTE	-99.979	19.966	2597
320183	T.aestivum	Central	MEX95.9.51	2	MÉXICO	TEMASCALCINCO 5KM ESTE	-99.979	19.966	2597
320184	T.aestivum	Central	MEX95.9.52	2	MÉXICO	TEMASCALCINCO 5KM ESTE	-99.979	19.966	2597
320185	T.aestivum	Central	MEX95.9.53	2	MÉXICO	TEMASCALCINCO 5KM ESTE	-99.979	19.966	2597
320186	T.aestivum	Central	MEX95.9.54	2	MÉXICO	TEMASCALCINCO 5KM ESTE	-99.979	19.966	2597
320187	T.aestivum	Central	MEX95.9.55	2	MÉXICO	TEMASCALCINCO 5KM ESTE	-99.979	19.966	2597
320188	T.aestivum	Central	MEX95.9.56	2	MÉXICO	TEMASCALCINCO 5KM ESTE	-99.979	19.966	2597
320189	T.aestivum	Central	MEX95.9.57	2	MÉXICO	TEMASCALCINCO 5KM ESTE	-99.979	19.966	2597
320190	T.aestivum	Central	MEX95.9.58	2	MÉXICO	TEMASCALCINCO 5KM ESTE	-99.979	19.966	2597
320191	T.aestivum	Central	MEX95.9.59	2	MÉXICO	TEMASCALCINCO 5KM ESTE	-99.979	19.966	2597
320192	T.aestivum	Central	MEX95.9.60	2	MÉXICO	TEMASCALCINCO 5KM ESTE	-99.979	19.966	2597
320193	T.aestivum	Central	MEX95.9.61	2	MÉXICO	TEMASCALCINCO 5KM ESTE	-99.979	19.966	2597
320194	T.aestivum	Central	MEX95.9.62	2	MÉXICO	TEMASCALCINCO 5KM ESTE	-99.979	19.966	2597
320195	T.aestivum	Central	MEX95.9.63	2	MÉXICO	TEMASCALCINCO 5KM ESTE	-99.979	19.966	2597
320196	T.aestivum	Central	MEX95.9.64	2	MÉXICO	TEMASCALCINCO 5KM ESTE	-99.979	19.966	2597
320197	T.aestivum	Central	MEX95.9.65	2	MÉXICO	TEMASCALCINCO 5KM ESTE	-99.979	19.966	2597
320198	T.aestivum	Central	MEX95.9.66	2	MÉXICO	TEMASCALCINCO 5KM ESTE	-99.979	19.966	2597
320199	T.aestivum	Central	MEX95.9.67	2	MÉXICO	TEMASCALCINCO 5KM ESTE	-99.979	19.966	2597
320200	T.aestivum	Central	MEX95.9.68	2	MÉXICO	TEMASCALCINCO 5KM ESTE	-99.979	19.966	2597
320201	T.aestivum	Central	MEX95.9.69	2	MÉXICO	TEMASCALCINCO 5KM ESTE	-99.979	19.966	2597
320202	T.aestivum	Central	MEX95.9.70	2	MÉXICO	TEMASCALCINCO 5KM ESTE	-99.979	19.966	2597
320203	T.aestivum	Central	MEX95.9.71	2	MÉXICO	TEMASCALCINCO 5KM ESTE	-99.979	19.966	2597
320204	T.aestivum	Central	MEX95.9.72	2	MÉXICO	TEMASCALCINCO 5KM ESTE	-99.979	19.966	2597
320205	T.aestivum	Central	MEX95.9.73	2	MÉXICO	TEMASCALCINCO 5KM ESTE	-99.979	19.966	2597
320206	T.aestivum	Central	MEX95.9.74	2	MÉXICO	TEMASCALCINCO 5KM ESTE	-99.979	19.966	2597
320207	T.aestivum	Central	MEX95.9.75	2	MÉXICO	TEMASCALCINCO 5KM ESTE	-99.979	19.966	2597
320208	T.aestivum	Central	MEX95.9.76	2	MÉXICO	TEMASCALCINCO 5KM ESTE	-99.979	19.966	2597
320209	T.aestivum	Central	MEX95.9.77	2	MÉXICO	TEMASCALCINCO 5KM ESTE	-99.979	19.966	2597
320210	T.aestivum	Central	MEX95.9.78	2	MÉXICO	TEMASCALCINCO 5KM ESTE	-99.979	19.966	2597
320211	T.aestivum	Central	MEX95.9.79	2	MÉXICO	TEMASCALCINCO 5KM ESTE	-99.979	19.966	2597
320212	T.aestivum	Central	MEX95.9.80	2	MÉXICO	TEMASCALCINCO 5KM ESTE	-99.979	19.966	2597
320213	T.aestivum	Central	MEX95.9.81	2	MÉXICO	TEMASCALCINCO 5KM ESTE	-99.979	19.966	2597
320214	T.aestivum	Central	MEX95.9.82	2	MÉXICO	TEMASCALCINCO 5KM ESTE	-99.979	19.966	2597
320215	T.aestivum	Central	MEX95.9.83	2	MÉXICO	TEMASCALCINCO 5KM ESTE	-99.979	19.966	2597
320216	T.aestivum	Central	MEX95.9.84	2	MÉXICO	TEMASCALCINCO 5KM ESTE	-99.979	19.966	2597
320217	T.aestivum	Central	MEX95.9.85	2	MÉXICO	TEMASCALCINCO 5KM ESTE	-99.979	19.966	2597
320218	T.aestivum	Central	MEX95.9.86	2	MÉXICO	TEMASCALCINCO 5KM ESTE	-99.979	19.966	2597
320219	T.aestivum	Central	MEX95.9.87	2	MÉXICO	TEMASCALCINCO 5KM ESTE	-99.979	19.966	2597
320220	T.aestivum	Central	MEX95.9.88	2	MÉXICO	TEMASCALCINCO 5KM ESTE	-99.979	19.966	2597
320221	T.aestivum	Central	MEX95.9.89	2	MÉXICO	TEMASCALCINCO 5KM ESTE	-99.979	19.966	2597
320222	T.aestivum	Central	MEX95.9.90	2	MÉXICO	TEMASCALCINCO 5KM ESTE	-99.979	19.966	2597
320223	T.aestivum	Central	MEX95.9.91	2	MÉXICO	TEMASCALCINCO 5KM ESTE	-99.979	19.966	2597
320224	T.aestivum	Central	MEX95.9.92	2	MÉXICO	TEMASCALCINCO 5KM ESTE	-99.979	19.966	2597
320225	T.aestivum	Central	MEX95.9.93	2	MÉXICO	TEMASCALCINCO 5KM ESTE	-99.979	19.966	2597
320226	T.aestivum	Central	MEX95.9.94	2	MÉXICO	TEMASCALCINCO 5KM ESTE	-99.979	19.966	2597
320227	T.aestivum	Central	MEX95.9.95	2	MÉXICO	TEMASCALCINCO 5KM ESTE	-99.979	19.966	2597
320228	T.aestivum	Central	MEX95.9.96	2	MÉXICO	TEMASCALCINCO 5KM ESTE	-99.979	19.966	2597
320229	T.aestivum	Central	MEX95.9.97	2	MÉXICO	TEMASCALCINCO 5KM ESTE	-99.979	19.966	2597
320230	T.aestivum	Central	MEX95.9.98	2	MÉXICO	TEMASCALCINCO 5KM ESTE	-99.979	19.966	2597
320231	T.aestivum	Central	MEX95.10.1	2	MÉXICO	TIXMADEJE	-99.939	19.966	2680
320232	T.aestivum	Central	MEX95.10.2	2	MÉXICO	TIXMADEJE	-99.939	19.966	2680
320233	T.aestivum	Central	MEX95.10.3	2	MÉXICO	TIXMADEJE	-99.939	19.966	2680
320234	T.aestivum	Central	MEX95.10.4	2	MÉXICO	TIXMADEJE	-99.939	19.966	2680
320235	T.aestivum	Central	MEX95.10.5	2	MÉXICO	TIXMADEJE	-99.939	19.966	2680
320236	T.aestivum	Central	MEX95.10.6	2	MÉXICO	TIXMADEJE	-99.939	19.966	2680
320237	T.aestivum	Central	MEX95.10.7	2	MÉXICO	TIXMADEJE	-99.939	19.966	2680
320238	T.aestivum	Central	MEX95.10.8	2	MÉXICO	TIXMADEJE	-99.939	19.966	2680
320239	T.aestivum	Central	MEX95.10.9	2	MÉXICO	TIXMADEJE	-99.939	19.966	2680
320240	T.aestivum	Central	MEX95.10.10	2	MÉXICO	TIXMADEJE	-99.939	19.966	2680
320241	T.aestivum	Central	MEX95.10.11	2	MÉXICO	TIXMADEJE	-99.939	19.966	2680
320242	T.aestivum	Central	MEX95.10.12	2	MÉXICO	TIXMADEJE	-99.939	19.966	2680
320243	T.aestivum	Central	MEX95.10.13	2	MÉXICO	TIXMADEJE	-99.939	19.966	2680
320244	T.aestivum	Central	MEX95.10.14	2	MÉXICO	TIXMADEJE	-99.939	19.966	2680
320245	T.aestivum	Central	MEX95.10.15	2	MÉXICO	TIXMADEJE	-99.939	19.966	2680
320246	T.aestivum	Central	MEX95.10.16	2	MÉXICO	TIXMADEJE	-99.939	19.966	2680
320247	T.aestivum	Central	MEX95.10.17	2	MÉXICO	TIXMADEJE	-99.939	19.966	2680
320248	T.aestivum	Central	MEX95.10.18	2	MÉXICO	TIXMADEJE	-99.939	19.966	2680
320249	T.aestivum	Central	MEX95.10.19	2	MÉXICO	TIXMADEJE	-99.939	19.966	2680
320250	T.aestivum	Central	MEX95.10.20	2	MÉXICO	TIXMADEJE	-99.939	19.966	2680
320251	T.aestivum	Central	MEX95.10.21	2	MÉXICO	TIXMADEJE	-99.939	19.966	2680
320252	T.aestivum	Central	MEX95.10.22	2	MÉXICO	TIXMADEJE	-99.939	19.966	2680
320253	T.aestivum	Central	MEX95.10.23	2	MÉXICO	TIXMADEJE	-99.939	19.966	2680
320254	T.aestivum	Central	MEX95.10.24	2	MÉXICO	TIXMADEJE	-99.939	19.966	2680
320255	T.aestivum	Central	MEX95.10.25	2	MÉXICO	TIXMADEJE	-99.939	19.966	2680
320256	T.aestivum	Central	MEX95.10.26	2	MÉXICO	TIXMADEJE	-99.939	19.966	2680
320257	T.aestivum	Central	MEX95.10.27	2	MÉXICO	TIXMADEJE	-99.939	19.966	2680
320258	T.aestivum	Central	MEX95.10.28	2	MÉXICO	TIXMADEJE	-99.939	19.966	2680
320259	T.aestivum	Central	MEX95.10.29	2	MÉXICO	TIXMADEJE	-99.939	19.966	2680
320260	T.aestivum	Central	MEX95.10.30	2	MÉXICO	TIXMADEJE	-99.939	19.966	2680
320261	T.aestivum	Central	MEX95.10.31	2	MÉXICO	TIXMADEJE	-99.939	19.966	2680
320262	T.aestivum	Central	MEX95.10.32	2	MÉXICO	TIXMADEJE	-99.939	19.966	2680
320263	T.aestivum	Central	MEX95.10.33	2	MÉXICO	TIXMADEJE	-99.939	19.966	2680
320264	T.aestivum	Central	MEX95.10.34	2	MÉXICO	TIXMADEJE	-99.939	19.966	2680
320265	T.aestivum	Central	MEX95.10.35	2	MÉXICO	TIXMADEJE	-99.939	19.966	2680
320266	T.aestivum	Central	MEX95.10.36	2	MÉXICO	TIXMADEJE	-99.939	19.966	2680
320267	T.aestivum	Central	MEX95.10.37	2	MÉXICO	TIXMADEJE	-99.939	19.966	2680
320268	T.aestivum	Central	MEX95.10.38	2	MÉXICO	TIXMADEJE	-99.939	19.966	2680
320269	T.aestivum	Central	MEX95.10.39	2	MÉXICO	TIXMADEJE	-99.939	19.966	2680
320270	T.aestivum	Central	MEX95.10.40	2	MÉXICO	TIXMADEJE	-99.939	19.966	2680
320271	T.aestivum	Central	MEX95.10.41	2	MÉXICO	TIXMADEJE	-99.939	19.966	2680
320272	T.aestivum	Central	MEX95.10.42	2	MÉXICO	TIXMADEJE	-99.939	19.966	2680
320273	T.aestivum	Central	MEX95.10.43	2	MÉXICO	TIXMADEJE	-99.939	19.966	2680
320274	T.aestivum	Central	MEX95.10.45	2	MÉXICO	TIXMADEJE	-99.939	19.966	2680
320275	T.aestivum	Central	MEX95.10.46	2	MÉXICO	TIXMADEJE	-99.939	19.966	2680
320276	T.aestivum	Central	MEX95.10.47	2	MÉXICO	TIXMADEJE	-99.939	19.966	2680
320277	T.aestivum	Central	MEX95.11.1	2	MÉXICO	TIXMADEJE 5KM ESTE	-99.881	19.958	2680
320278	T.aestivum	Central	MEX95.11.2	2	MÉXICO	TIXMADEJE 5KM ESTE	-99.881	19.958	2680
320279	T.aestivum	Central	MEX95.11.3	2	MÉXICO	TIXMADEJE 5KM ESTE	-99.881	19.958	2680
320280	T.aestivum	Central	MEX95.11.4	2	MÉXICO	TIXMADEJE 5KM ESTE	-99.881	19.958	2680
320281	T.aestivum	Central	MEX95.11.5	2	MÉXICO	TIXMADEJE 5KM ESTE	-99.881	19.958	2680
320282	T.aestivum	Central	MEX95.11.6	2	MÉXICO	TIXMADEJE 5KM ESTE	-99.881	19.958	2680
320283	T.aestivum	Central	MEX95.11.7	2	MÉXICO	TIXMADEJE 5KM ESTE	-99.881	19.958	2680
320284	T.aestivum	Central	MEX95.11.8	2	MÉXICO	TIXMADEJE 5KM ESTE	-99.881	19.958	2680
320285	T.aestivum	Central	MEX95.11.9	2	MÉXICO	TIXMADEJE 5KM ESTE	-99.881	19.958	2680
320286	T.aestivum	Central	MEX95.11.10	2	MÉXICO	TIXMADEJE 5KM ESTE	-99.881	19.958	2680
320287	T.aestivum	Central	MEX95.11.11	2	MÉXICO	TIXMADEJE 5KM ESTE	-99.881	19.958	2680
320288	T.aestivum	Central	MEX95.11.13	2	MÉXICO	TIXMADEJE 5KM ESTE	-99.881	19.958	2680
320289	T.aestivum	Central	MEX95.11.14	2	MÉXICO	TIXMADEJE 5KM ESTE	-99.881	19.958	2680
320290	T.aestivum	Central	MEX95.11.15	2	MÉXICO	TIXMADEJE 5KM ESTE	-99.881	19.958	2680
320291	T.aestivum	Central	MEX95.11.16	2	MÉXICO	TIXMADEJE 5KM ESTE	-99.881	19.958	2680
320292	T.aestivum	Central	MEX95.11.17	2	MÉXICO	TIXMADEJE 5KM ESTE	-99.881	19.958	2680
320293	T.aestivum	Central	MEX95.11.18	2	MÉXICO	TIXMADEJE 5KM ESTE	-99.881	19.958	2680
320294	T.aestivum	Central	MEX95.11.19	2	MÉXICO	TIXMADEJE 5KM ESTE	-99.881	19.958	2680
320295	T.aestivum	Central	MEX95.11.20	2	MÉXICO	TIXMADEJE 5KM ESTE	-99.881	19.958	2680
320296	T.aestivum	Central	MEX95.11.21	2	MÉXICO	TIXMADEJE 5KM ESTE	-99.881	19.958	2680
320297	T.aestivum	Central	MEX95.11.22	2	MÉXICO	TIXMADEJE 5KM ESTE	-99.881	19.958	2680
320298	T.aestivum	Central	MEX95.11.23	2	MÉXICO	TIXMADEJE 5KM ESTE	-99.881	19.958	2680
320299	T.aestivum	Central	MEX95.11.24	2	MÉXICO	TIXMADEJE 5KM ESTE	-99.881	19.958	2680
320300	T.aestivum	Central	MEX95.10.44	2	MÉXICO	TIXMADEJE	-99.939	19.966	2680
320301	T.aestivum	Central	MEX95.11.12	2	MÉXICO	TIXMADEJE 5KM ESTE	-99.881	19.958	2680
320302	T.aestivum	Central	QRO95.1.1	2	QUERÉTARO ARTEAGA	AMEALCO 10KM AL SURESTE	-100.13	20.158	2674
320303	T.aestivum	Central	QRO95.1.2	2	QUERÉTARO ARTEAGA	AMEALCO 10KM AL SURESTE	-100.13	20.158	2674
320304	T.aestivum	Central	QRO95.1.3	2	QUERÉTARO ARTEAGA	AMEALCO 10KM AL SURESTE	-100.13	20.158	2674
320305	T.aestivum	Central	QRO95.1.4	2	QUERÉTARO ARTEAGA	AMEALCO 10KM AL SURESTE	-100.13	20.158	2674
320306	T.aestivum	Central	QRO95.1.5	2	QUERÉTARO ARTEAGA	AMEALCO 10KM AL SURESTE	-100.13	20.158	2674
320307	T.aestivum	Central	QRO95.1.6	2	QUERÉTARO ARTEAGA	AMEALCO 10KM AL SURESTE	-100.13	20.158	2674
320308	T.aestivum	Central	QRO95.1.7	2	QUERÉTARO ARTEAGA	AMEALCO 10KM AL SURESTE	-100.13	20.158	2674
320309	T.aestivum	Central	QRO95.1.8	2	QUERÉTARO ARTEAGA	AMEALCO 10KM AL SURESTE	-100.13	20.158	2674
320310	T.aestivum	Central	QRO95.1.9	2	QUERÉTARO ARTEAGA	AMEALCO 10KM AL SURESTE	-100.13	20.158	2674
320312	T.aestivum	Central	QRO95.1.11	2	QUERÉTARO ARTEAGA	AMEALCO 10KM AL SURESTE	-100.13	20.158	2674
320313	T.aestivum	Central	QRO95.1.12	2	QUERÉTARO ARTEAGA	AMEALCO 10KM AL SURESTE	-100.13	20.158	2674
320314	T.aestivum	Central	QRO95.1.13	2	QUERÉTARO ARTEAGA	AMEALCO 10KM AL SURESTE	-100.13	20.158	2674
320315	T.aestivum	Central	QRO95.1.14	2	QUERÉTARO ARTEAGA	AMEALCO 10KM AL SURESTE	-100.13	20.158	2674
320316	T.aestivum	Central	QRO95.1.15	2	QUERÉTARO ARTEAGA	AMEALCO 10KM AL SURESTE	-100.13	20.158	2674
320317	T.aestivum	Central	QRO95.1.16	2	QUERÉTARO ARTEAGA	AMEALCO 10KM AL SURESTE	-100.13	20.158	2674
320318	T.aestivum	Central	QRO95.1.17	2	QUERÉTARO ARTEAGA	AMEALCO 10KM AL SURESTE	-100.13	20.158	2674
320319	T.aestivum	Central	QRO95.1.18	2	QUERÉTARO ARTEAGA	AMEALCO 10KM AL SURESTE	-100.13	20.158	2674
320320	T.aestivum	Central	QRO95.1.19	2	QUERÉTARO ARTEAGA	AMEALCO 10KM AL SURESTE	-100.13	20.158	2674
320321	T.aestivum	Central	QRO95.1.20	2	QUERÉTARO ARTEAGA	AMEALCO 10KM AL SURESTE	-100.13	20.158	2674
320322	T.aestivum	Central	QRO95.1.21	2	QUERÉTARO ARTEAGA	AMEALCO 10KM AL SURESTE	-100.13	20.158	2674
320323	T.aestivum	Central	QRO95.1.22	2	QUERÉTARO ARTEAGA	AMEALCO 10KM AL SURESTE	-100.13	20.158	2674
320324	T.aestivum	Central	QRO95.1.23	2	QUERÉTARO ARTEAGA	AMEALCO 10KM AL SURESTE	-100.13	20.158	2674
320325	T.aestivum	Central	QRO95.1.24	2	QUERÉTARO ARTEAGA	AMEALCO 10KM AL SURESTE	-100.13	20.158	2674
320326	T.aestivum	Central	QRO95.1.25	2	QUERÉTARO ARTEAGA	AMEALCO 10KM AL SURESTE	-100.13	20.158	2674
320327	T.aestivum	Central	QRO95.1.26	2	QUERÉTARO ARTEAGA	AMEALCO 10KM AL SURESTE	-100.13	20.158	2674
320328	T.aestivum	Central	QRO95.1.27	2	QUERÉTARO ARTEAGA	AMEALCO 10KM AL SURESTE	-100.13	20.158	2674
320329	T.aestivum	Central	QRO95.1.28	2	QUERÉTARO ARTEAGA	AMEALCO 10KM AL SURESTE	-100.13	20.158	2674
320330	T.aestivum	Central	QRO95.1.29	2	QUERÉTARO ARTEAGA	AMEALCO 10KM AL SURESTE	-100.13	20.158	2674
320331	T.aestivum	Central	QRO95.1.30	2	QUERÉTARO ARTEAGA	AMEALCO 10KM AL SURESTE	-100.13	20.158	2674
320332	T.aestivum	Central	QRO95.1.31	2	QUERÉTARO ARTEAGA	AMEALCO 10KM AL SURESTE	-100.13	20.158	2674
320333	T.aestivum	Central	QRO95.1.32	2	QUERÉTARO ARTEAGA	AMEALCO 10KM AL SURESTE	-100.13	20.158	2674
320334	T.aestivum	Central	QRO95.1.33	2	QUERÉTARO ARTEAGA	AMEALCO 10KM AL SURESTE	-100.13	20.158	2674
320335	T.aestivum	Central	QRO95.1.34	2	QUERÉTARO ARTEAGA	AMEALCO 10KM AL SURESTE	-100.13	20.158	2674
320336	T.aestivum	Central	QRO95.1.35	2	QUERÉTARO ARTEAGA	AMEALCO 10KM AL SURESTE	-100.13	20.158	2674
320337	T.aestivum	Central	QRO95.1.36	2	QUERÉTARO ARTEAGA	AMEALCO 10KM AL SURESTE	-100.13	20.158	2674
320338	T.aestivum	Central	QRO95.1.37	2	QUERÉTARO ARTEAGA	AMEALCO 10KM AL SURESTE	-100.13	20.158	2674
320339	T.aestivum	Central	QRO95.1.38	2	QUERÉTARO ARTEAGA	AMEALCO 10KM AL SURESTE	-100.13	20.158	2674
320340	T.aestivum	Central	QRO95.1.39	2	QUERÉTARO ARTEAGA	AMEALCO 10KM AL SURESTE	-100.13	20.158	2674
320341	T.aestivum	Central	QRO95.1.40	2	QUERÉTARO ARTEAGA	AMEALCO 10KM AL SURESTE	-100.13	20.158	2674
320342	T.aestivum	Central	QRO95.1.41	2	QUERÉTARO ARTEAGA	AMEALCO 10KM AL SURESTE	-100.13	20.158	2674
320343	T.aestivum	Central	QRO95.1.42	2	QUERÉTARO ARTEAGA	AMEALCO 10KM AL SURESTE	-100.13	20.158	2674
320344	T.aestivum	Central	QRO95.1.43	2	QUERÉTARO ARTEAGA	AMEALCO 10KM AL SURESTE	-100.13	20.158	2674
320345	T.aestivum	Central	QRO95.1.44	2	QUERÉTARO ARTEAGA	AMEALCO 10KM AL SURESTE	-100.13	20.158	2674
320346	T.aestivum	Central	QRO95.1.45	2	QUERÉTARO ARTEAGA	AMEALCO 10KM AL SURESTE	-100.13	20.158	2674
320347	T.aestivum	Central	QRO95.1.46	2	QUERÉTARO ARTEAGA	AMEALCO 10KM AL SURESTE	-100.13	20.158	2674
320348	T.aestivum	Central	QRO95.1.47	2	QUERÉTARO ARTEAGA	AMEALCO 10KM AL SURESTE	-100.13	20.158	2674
320349	T.aestivum	Central	QRO95.1.48	2	QUERÉTARO ARTEAGA	AMEALCO 10KM AL SURESTE	-100.13	20.158	2674
320350	T.aestivum	Central	QRO95.1.49	2	QUERÉTARO ARTEAGA	AMEALCO 10KM AL SURESTE	-100.13	20.158	2674
320351	T.aestivum	Central	QRO95.1.50	2	QUERÉTARO ARTEAGA	AMEALCO 10KM AL SURESTE	-100.13	20.158	2674
320352	T.aestivum	Central	QRO95.1.51	2	QUERÉTARO ARTEAGA	AMEALCO 10KM AL SURESTE	-100.13	20.158	2674
320353	T.aestivum	Central	QRO95.1.52	2	QUERÉTARO ARTEAGA	AMEALCO 10KM AL SURESTE	-100.13	20.158	2674
320354	T.aestivum	Central	QRO95.1.53	2	QUERÉTARO ARTEAGA	AMEALCO 10KM AL SURESTE	-100.13	20.158	2674
320355	T.aestivum	Central	QRO95.1.54	2	QUERÉTARO ARTEAGA	AMEALCO 10KM AL SURESTE	-100.13	20.158	2674
320356	T.aestivum	Central	QRO95.1.55	2	QUERÉTARO ARTEAGA	AMEALCO 10KM AL SURESTE	-100.13	20.158	2674
320357	T.aestivum	Central	QRO95.1.56	2	QUERÉTARO ARTEAGA	AMEALCO 10KM AL SURESTE	-100.13	20.158	2674
320358	T.aestivum	Central	QRO95.1.57	2	QUERÉTARO ARTEAGA	AMEALCO 10KM AL SURESTE	-100.13	20.158	2674
320359	T.aestivum	Central	QRO95.1.58	2	QUERÉTARO ARTEAGA	AMEALCO 10KM AL SURESTE	-100.13	20.158	2674
320360	T.aestivum	Central	QRO95.1.59	2	QUERÉTARO ARTEAGA	AMEALCO 10KM AL SURESTE	-100.13	20.158	2674
320361	T.aestivum	Central	QRO95.1.60	2	QUERÉTARO ARTEAGA	AMEALCO 10KM AL SURESTE	-100.13	20.158	2674
320362	T.aestivum	Central	QRO95.1.61	2	QUERÉTARO ARTEAGA	AMEALCO 10KM AL SURESTE	-100.13	20.158	2674
320363	T.aestivum	Central	QRO95.1.62	2	QUERÉTARO ARTEAGA	AMEALCO 10KM AL SURESTE	-100.13	20.158	2674
320364	T.aestivum	Central	QRO95.1.63	2	QUERÉTARO ARTEAGA	AMEALCO 10KM AL SURESTE	-100.13	20.158	2674
320365	T.aestivum	Central	QRO95.1.64	2	QUERÉTARO ARTEAGA	AMEALCO 10KM AL SURESTE	-100.13	20.158	2674
320366	T.aestivum	Central	QRO95.1.65	2	QUERÉTARO ARTEAGA	AMEALCO 10KM AL SURESTE	-100.13	20.158	2674
320367	T.aestivum	Central	QRO95.1.66	2	QUERÉTARO ARTEAGA	AMEALCO 10KM AL SURESTE	-100.13	20.158	2674
320368	T.aestivum	Central	QRO95.1.67	2	QUERÉTARO ARTEAGA	AMEALCO 10KM AL SURESTE	-100.13	20.158	2674
320369	T.aestivum	Central	QRO95.1.68	2	QUERÉTARO ARTEAGA	AMEALCO 10KM AL SURESTE	-100.13	20.158	2674
320370	T.aestivum	Central	QRO95.1.69	2	QUERÉTARO ARTEAGA	AMEALCO 10KM AL SURESTE	-100.13	20.158	2674
320371	T.aestivum	Central	QRO95.1.70	2	QUERÉTARO ARTEAGA	AMEALCO 10KM AL SURESTE	-100.13	20.158	2674
320372	T.aestivum	Central	QRO95.1.71	2	QUERÉTARO ARTEAGA	AMEALCO 10KM AL SURESTE	-100.13	20.158	2674
320373	T.aestivum	Central	QRO95.1.72	2	QUERÉTARO ARTEAGA	AMEALCO 10KM AL SURESTE	-100.13	20.158	2674
320374	T.aestivum	Central	QRO95.1.73	2	QUERÉTARO ARTEAGA	AMEALCO 10KM AL SURESTE	-100.13	20.158	2674
320375	T.aestivum	Central	QRO95.1.74	2	QUERÉTARO ARTEAGA	AMEALCO 10KM AL SURESTE	-100.13	20.158	2674
320376	T.aestivum	Central	QRO95.1.75	2	QUERÉTARO ARTEAGA	AMEALCO 10KM AL SURESTE	-100.13	20.158	2674
320377	T.aestivum	Central	QRO95.1.76	2	QUERÉTARO ARTEAGA	AMEALCO 10KM AL SURESTE	-100.13	20.158	2674
320378	T.aestivum	Central	QRO95.1.77	2	QUERÉTARO ARTEAGA	AMEALCO 10KM AL SURESTE	-100.13	20.158	2674
320379	T.aestivum	Central	QRO95.1.78	2	QUERÉTARO ARTEAGA	AMEALCO 10KM AL SURESTE	-100.13	20.158	2674
320380	T.aestivum	Central	QRO95.1.79	2	QUERÉTARO ARTEAGA	AMEALCO 10KM AL SURESTE	-100.13	20.158	2674
320381	T.aestivum	Central	QRO95.1.80	2	QUERÉTARO ARTEAGA	AMEALCO 10KM AL SURESTE	-100.13	20.158	2674
320382	T.aestivum	Central	QRO95.1.81	2	QUERÉTARO ARTEAGA	AMEALCO 10KM AL SURESTE	-100.13	20.158	2674
320383	T.aestivum	Central	QRO95.1.82	2	QUERÉTARO ARTEAGA	AMEALCO 10KM AL SURESTE	-100.13	20.158	2674
320384	T.aestivum	Central	QRO95.1.83	2	QUERÉTARO ARTEAGA	AMEALCO 10KM AL SURESTE	-100.13	20.158	2674
320385	T.aestivum	Central	QRO95.1.84	2	QUERÉTARO ARTEAGA	AMEALCO 10KM AL SURESTE	-100.13	20.158	2674
320386	T.aestivum	Central	QRO95.1.85	2	QUERÉTARO ARTEAGA	AMEALCO 10KM AL SURESTE	-100.13	20.158	2674
320387	T.aestivum	Central	QRO95.1.86	2	QUERÉTARO ARTEAGA	AMEALCO 10KM AL SURESTE	-100.13	20.158	2674
320388	T.aestivum	Central	QRO95.1.87	2	QUERÉTARO ARTEAGA	AMEALCO 10KM AL SURESTE	-100.13	20.158	2674
320389	T.aestivum	Central	QRO95.1.88	2	QUERÉTARO ARTEAGA	AMEALCO 10KM AL SURESTE	-100.13	20.158	2674
320390	T.aestivum	Central	QRO95.1.89	2	QUERÉTARO ARTEAGA	AMEALCO 10KM AL SURESTE	-100.13	20.158	2674
320391	T.aestivum	Central	QRO95.1.90	2	QUERÉTARO ARTEAGA	AMEALCO 10KM AL SURESTE	-100.13	20.158	2674
320392	T.aestivum	Central	QRO95.1.91	2	QUERÉTARO ARTEAGA	AMEALCO 10KM AL SURESTE	-100.13	20.158	2674
320393	T.aestivum	Central	QRO95.1.92	2	QUERÉTARO ARTEAGA	AMEALCO 10KM AL SURESTE	-100.13	20.158	2674
320394	T.aestivum	Central	QRO95.1.93	2	QUERÉTARO ARTEAGA	AMEALCO 10KM AL SURESTE	-100.13	20.158	2674
320395	T.aestivum	Central	QRO95.1.94	2	QUERÉTARO ARTEAGA	AMEALCO 10KM AL SURESTE	-100.13	20.158	2674
320396	T.aestivum	Central	QRO95.1.95	2	QUERÉTARO ARTEAGA	AMEALCO 10KM AL SURESTE	-100.13	20.158	2674
320397	T.aestivum	Central	QRO95.1.96	2	QUERÉTARO ARTEAGA	AMEALCO 10KM AL SURESTE	-100.13	20.158	2674
320398	T.aestivum	Central	QRO95.1.97	2	QUERÉTARO ARTEAGA	AMEALCO 10KM AL SURESTE	-100.13	20.158	2674
320399	T.aestivum	Central	QRO95.1.98	2	QUERÉTARO ARTEAGA	AMEALCO 10KM AL SURESTE	-100.13	20.158	2674
320400	T.aestivum	Central	QRO95.1.99	2	QUERÉTARO ARTEAGA	AMEALCO 10KM AL SURESTE	-100.13	20.158	2674
320401	T.aestivum	Central	QRO95.1.100	2	QUERÉTARO ARTEAGA	AMEALCO 10KM AL SURESTE	-100.13	20.158	2674
320402	T.aestivum	Central	QRO95.1.101	2	QUERÉTARO ARTEAGA	AMEALCO 10KM AL SURESTE	-100.13	20.158	2674
320403	T.aestivum	Central	QRO95.1.102	2	QUERÉTARO ARTEAGA	AMEALCO 10KM AL SURESTE	-100.13	20.158	2674
320404	T.aestivum	Central	QRO95.1.103	2	QUERÉTARO ARTEAGA	AMEALCO 10KM AL SURESTE	-100.13	20.158	2674
320405	T.aestivum	Central	QRO95.1.104	2	QUERÉTARO ARTEAGA	AMEALCO 10KM AL SURESTE	-100.13	20.158	2674
320406	T.aestivum	Central	QRO95.1.105	2	QUERÉTARO ARTEAGA	AMEALCO 10KM AL SURESTE	-100.13	20.158	2674
320407	T.aestivum	Central	QRO95.1.106	2	QUERÉTARO ARTEAGA	AMEALCO 10KM AL SURESTE	-100.13	20.158	2674
320408	T.aestivum	Central	QRO95.1.107	2	QUERÉTARO ARTEAGA	AMEALCO 10KM AL SURESTE	-100.13	20.158	2674
320409	T.aestivum	Central	QRO95.1.108	2	QUERÉTARO ARTEAGA	AMEALCO 10KM AL SURESTE	-100.13	20.158	2674
320410	T.aestivum	Central	QRO95.1.109	2	QUERÉTARO ARTEAGA	AMEALCO 10KM AL SURESTE	-100.13	20.158	2674
320411	T.aestivum	Central	QRO95.1.110	2	QUERÉTARO ARTEAGA	AMEALCO 10KM AL SURESTE	-100.13	20.158	2674
320412	T.aestivum	Central	QRO95.1.111	2	QUERÉTARO ARTEAGA	AMEALCO 10KM AL SURESTE	-100.13	20.158	2674
320413	T.aestivum	Central	QRO95.1.112	2	QUERÉTARO ARTEAGA	AMEALCO 10KM AL SURESTE	-100.13	20.158	2674
320414	T.aestivum	Central	QRO95.1.113	2	QUERÉTARO ARTEAGA	AMEALCO 10KM AL SURESTE	-100.13	20.158	2674
320415	T.aestivum	Central	QRO95.1.114	2	QUERÉTARO ARTEAGA	AMEALCO 10KM AL SURESTE	-100.13	20.158	2674
320416	T.aestivum	Central	QRO95.1.115	2	QUERÉTARO ARTEAGA	AMEALCO 10KM AL SURESTE	-100.13	20.158	2674
320417	T.aestivum	Central	QRO95.1.116	2	QUERÉTARO ARTEAGA	AMEALCO 10KM AL SURESTE	-100.13	20.158	2674
320418	T.aestivum	Central	QRO95.1.117	2	QUERÉTARO ARTEAGA	AMEALCO 10KM AL SURESTE	-100.13	20.158	2674
320419	T.aestivum	Central	QRO95.1.118	2	QUERÉTARO ARTEAGA	AMEALCO 10KM AL SURESTE	-100.13	20.158	2674
320420	T.aestivum	Central	QRO95.1.119	2	QUERÉTARO ARTEAGA	AMEALCO 10KM AL SURESTE	-100.13	20.158	2674
320421	T.aestivum	Central	QRO95.1.120	2	QUERÉTARO ARTEAGA	AMEALCO 10KM AL SURESTE	-100.13	20.158	2674
320422	T.aestivum	Central	QRO95.1.121	2	QUERÉTARO ARTEAGA	AMEALCO 10KM AL SURESTE	-100.13	20.158	2674
320423	T.aestivum	Central	QRO95.1.122	2	QUERÉTARO ARTEAGA	AMEALCO 10KM AL SURESTE	-100.13	20.158	2674
320424	T.aestivum	Central	QRO95.1.123	2	QUERÉTARO ARTEAGA	AMEALCO 10KM AL SURESTE	-100.13	20.158	2674
320425	T.aestivum	Central	QRO95.1.124	2	QUERÉTARO ARTEAGA	AMEALCO 10KM AL SURESTE	-100.13	20.158	2674
320426	T.aestivum	Central	QRO95.1.125	2	QUERÉTARO ARTEAGA	AMEALCO 10KM AL SURESTE	-100.13	20.158	2674
320427	T.aestivum	Central	QRO95.1.126	2	QUERÉTARO ARTEAGA	AMEALCO 10KM AL SURESTE	-100.13	20.158	2674
320428	T.aestivum	Central	QRO95.2.1	2	QUERÉTARO ARTEAGA	AMEALCO 20KM AL SURESTE	-100.092	20.154	2506
320429	T.aestivum	Central	QRO95.2.2	2	QUERÉTARO ARTEAGA	AMEALCO 20KM AL SURESTE	-100.092	20.154	2506
320430	T.aestivum	Central	QRO95.2.3	2	QUERÉTARO ARTEAGA	AMEALCO 20KM AL SURESTE	-100.092	20.154	2506
320431	T.aestivum	Central	QRO95.2.4	2	QUERÉTARO ARTEAGA	AMEALCO 20KM AL SURESTE	-100.092	20.154	2506
320432	T.aestivum	Central	QRO95.2.5	2	QUERÉTARO ARTEAGA	AMEALCO 20KM AL SURESTE	-100.092	20.154	2506
320433	T.aestivum	Central	QRO95.2.6	2	QUERÉTARO ARTEAGA	AMEALCO 20KM AL SURESTE	-100.092	20.154	2506
320434	T.aestivum	Central	QRO95.2.7	2	QUERÉTARO ARTEAGA	AMEALCO 20KM AL SURESTE	-100.092	20.154	2506
320435	T.aestivum	Central	QRO95.2.8	2	QUERÉTARO ARTEAGA	AMEALCO 20KM AL SURESTE	-100.092	20.154	2506
320436	T.aestivum	Central	QRO95.2.9	2	QUERÉTARO ARTEAGA	AMEALCO 20KM AL SURESTE	-100.092	20.154	2506
320437	T.aestivum	Central	QRO95.2.10	2	QUERÉTARO ARTEAGA	AMEALCO 20KM AL SURESTE	-100.092	20.154	2506
320438	T.aestivum	Central	QRO95.2.11	2	QUERÉTARO ARTEAGA	AMEALCO 20KM AL SURESTE	-100.092	20.154	2506
320439	T.aestivum	Central	QRO95.2.12	2	QUERÉTARO ARTEAGA	AMEALCO 20KM AL SURESTE	-100.092	20.154	2506
320440	T.aestivum	Central	QRO95.2.13	2	QUERÉTARO ARTEAGA	AMEALCO 20KM AL SURESTE	-100.092	20.154	2506
320441	T.aestivum	Central	QRO95.2.14	2	QUERÉTARO ARTEAGA	AMEALCO 20KM AL SURESTE	-100.092	20.154	2506
320442	T.aestivum	Central	QRO95.2.15	2	QUERÉTARO ARTEAGA	AMEALCO 20KM AL SURESTE	-100.092	20.154	2506
320443	T.aestivum	Central	QRO95.2.16	2	QUERÉTARO ARTEAGA	AMEALCO 20KM AL SURESTE	-100.092	20.154	2506
320444	T.aestivum	Central	QRO95.2.17	2	QUERÉTARO ARTEAGA	AMEALCO 20KM AL SURESTE	-100.092	20.154	2506
320445	T.aestivum	Central	QRO95.2.18	2	QUERÉTARO ARTEAGA	AMEALCO 20KM AL SURESTE	-100.092	20.154	2506
320446	T.aestivum	Central	QRO95.2.19	2	QUERÉTARO ARTEAGA	AMEALCO 20KM AL SURESTE	-100.092	20.154	2506
320447	T.aestivum	Central	QRO95.2.20	2	QUERÉTARO ARTEAGA	AMEALCO 20KM AL SURESTE	-100.092	20.154	2506
320448	T.aestivum	Central	QRO95.2.21	2	QUERÉTARO ARTEAGA	AMEALCO 20KM AL SURESTE	-100.092	20.154	2506
320449	T.aestivum	Central	QRO95.2.22	2	QUERÉTARO ARTEAGA	AMEALCO 20KM AL SURESTE	-100.092	20.154	2506
320450	T.aestivum	Central	QRO95.2.23	2	QUERÉTARO ARTEAGA	AMEALCO 20KM AL SURESTE	-100.092	20.154	2506
320451	T.aestivum	Central	QRO95.2.24	2	QUERÉTARO ARTEAGA	AMEALCO 20KM AL SURESTE	-100.092	20.154	2506
320452	T.aestivum	Central	QRO95.2.25	2	QUERÉTARO ARTEAGA	AMEALCO 20KM AL SURESTE	-100.092	20.154	2506
320453	T.aestivum	Central	QRO95.2.26	2	QUERÉTARO ARTEAGA	AMEALCO 20KM AL SURESTE	-100.092	20.154	2506
320454	T.aestivum	Central	QRO95.2.27	2	QUERÉTARO ARTEAGA	AMEALCO 20KM AL SURESTE	-100.092	20.154	2506
320455	T.aestivum	Central	QRO95.2.28	2	QUERÉTARO ARTEAGA	AMEALCO 20KM AL SURESTE	-100.092	20.154	2506
320456	T.aestivum	Central	QRO95.2.29	2	QUERÉTARO ARTEAGA	AMEALCO 20KM AL SURESTE	-100.092	20.154	2506
320457	T.aestivum	Central	QRO95.2.30	2	QUERÉTARO ARTEAGA	AMEALCO 20KM AL SURESTE	-100.092	20.154	2506
320458	T.aestivum	Central	QRO95.2.31	2	QUERÉTARO ARTEAGA	AMEALCO 20KM AL SURESTE	-100.092	20.154	2506
320459	T.aestivum	Central	QRO95.2.32	2	QUERÉTARO ARTEAGA	AMEALCO 20KM AL SURESTE	-100.092	20.154	2506
320460	T.aestivum	Central	QRO95.2.33	2	QUERÉTARO ARTEAGA	AMEALCO 20KM AL SURESTE	-100.092	20.154	2506
320461	T.aestivum	Central	QRO95.2.34	2	QUERÉTARO ARTEAGA	AMEALCO 20KM AL SURESTE	-100.092	20.154	2506
320462	T.aestivum	Central	QRO95.2.35	2	QUERÉTARO ARTEAGA	AMEALCO 20KM AL SURESTE	-100.092	20.154	2506
320463	T.aestivum	Central	QRO95.2.36	2	QUERÉTARO ARTEAGA	AMEALCO 20KM AL SURESTE	-100.092	20.154	2506
320464	T.aestivum	Central	QRO95.2.37	2	QUERÉTARO ARTEAGA	AMEALCO 20KM AL SURESTE	-100.092	20.154	2506
320465	T.aestivum	Central	QRO95.2.38	2	QUERÉTARO ARTEAGA	AMEALCO 20KM AL SURESTE	-100.092	20.154	2506
320466	T.aestivum	Central	QRO95.2.39	2	QUERÉTARO ARTEAGA	AMEALCO 20KM AL SURESTE	-100.092	20.154	2506
320467	T.aestivum	Central	QRO95.2.40	2	QUERÉTARO ARTEAGA	AMEALCO 20KM AL SURESTE	-100.092	20.154	2506
320468	T.aestivum	Central	QRO95.2.41	2	QUERÉTARO ARTEAGA	AMEALCO 20KM AL SURESTE	-100.092	20.154	2506
320469	T.aestivum	Central	QRO95.2.42	2	QUERÉTARO ARTEAGA	AMEALCO 20KM AL SURESTE	-100.092	20.154	2506
320470	T.aestivum	Central	QRO95.2.43	2	QUERÉTARO ARTEAGA	AMEALCO 20KM AL SURESTE	-100.092	20.154	2506
320471	T.aestivum	Central	QRO95.2.44	2	QUERÉTARO ARTEAGA	AMEALCO 20KM AL SURESTE	-100.092	20.154	2506
320472	T.aestivum	Central	QRO95.2.45	2	QUERÉTARO ARTEAGA	AMEALCO 20KM AL SURESTE	-100.092	20.154	2506
320473	T.aestivum	Central	QRO95.2.46	2	QUERÉTARO ARTEAGA	AMEALCO 20KM AL SURESTE	-100.092	20.154	2506
320475	T.aestivum	Central	QRO95.2.48	2	QUERÉTARO ARTEAGA	AMEALCO 20KM AL SURESTE	-100.092	20.154	2506
320476	T.aestivum	Central	QRO95.2.49	2	QUERÉTARO ARTEAGA	AMEALCO 20KM AL SURESTE	-100.092	20.154	2506
320477	T.aestivum	Central	QRO95.2.50	2	QUERÉTARO ARTEAGA	AMEALCO 20KM AL SURESTE	-100.092	20.154	2506
320478	T.aestivum	Central	QRO95.2.51	2	QUERÉTARO ARTEAGA	AMEALCO 20KM AL SURESTE	-100.092	20.154	2506
320479	T.aestivum	Central	QRO95.2.52	2	QUERÉTARO ARTEAGA	AMEALCO 20KM AL SURESTE	-100.092	20.154	2506
320480	T.aestivum	Central	QRO95.2.53	2	QUERÉTARO ARTEAGA	AMEALCO 20KM AL SURESTE	-100.092	20.154	2506
320481	T.aestivum	Central	QRO95.2.54	2	QUERÉTARO ARTEAGA	AMEALCO 20KM AL SURESTE	-100.092	20.154	2506
320482	T.aestivum	Central	QRO95.2.55	2	QUERÉTARO ARTEAGA	AMEALCO 20KM AL SURESTE	-100.092	20.154	2506
320483	T.aestivum	Central	QRO95.2.56	2	QUERÉTARO ARTEAGA	AMEALCO 20KM AL SURESTE	-100.092	20.154	2506
320484	T.aestivum	Central	QRO95.2.57	2	QUERÉTARO ARTEAGA	AMEALCO 20KM AL SURESTE	-100.092	20.154	2506
320485	T.aestivum	Central	QRO95.2.58	2	QUERÉTARO ARTEAGA	AMEALCO 20KM AL SURESTE	-100.092	20.154	2506
320486	T.aestivum	Central	QRO95.2.59	2	QUERÉTARO ARTEAGA	AMEALCO 20KM AL SURESTE	-100.092	20.154	2506
320487	T.aestivum	Central	QRO95.2.60	2	QUERÉTARO ARTEAGA	AMEALCO 20KM AL SURESTE	-100.092	20.154	2506
320488	T.aestivum	Central	QRO95.2.61	2	QUERÉTARO ARTEAGA	AMEALCO 20KM AL SURESTE	-100.092	20.154	2506
320489	T.aestivum	Central	QRO95.2.62	2	QUERÉTARO ARTEAGA	AMEALCO 20KM AL SURESTE	-100.092	20.154	2506
320490	T.aestivum	Central	QRO95.2.63	2	QUERÉTARO ARTEAGA	AMEALCO 20KM AL SURESTE	-100.092	20.154	2506
320491	T.aestivum	Central	QRO95.2.64	2	QUERÉTARO ARTEAGA	AMEALCO 20KM AL SURESTE	-100.092	20.154	2506
320492	T.aestivum	Central	QRO95.2.65	2	QUERÉTARO ARTEAGA	AMEALCO 20KM AL SURESTE	-100.092	20.154	2506
320493	T.aestivum	Central	QRO95.2.66	2	QUERÉTARO ARTEAGA	AMEALCO 20KM AL SURESTE	-100.092	20.154	2506
320494	T.aestivum	Central	QRO95.2.67	2	QUERÉTARO ARTEAGA	AMEALCO 20KM AL SURESTE	-100.092	20.154	2506
320495	T.aestivum	Central	QRO95.2.68	2	QUERÉTARO ARTEAGA	AMEALCO 20KM AL SURESTE	-100.092	20.154	2506
320496	T.aestivum	Central	QRO95.2.69	2	QUERÉTARO ARTEAGA	AMEALCO 20KM AL SURESTE	-100.092	20.154	2506
320497	T.aestivum	Central	QRO95.2.70	2	QUERÉTARO ARTEAGA	AMEALCO 20KM AL SURESTE	-100.092	20.154	2506
320498	T.aestivum	Central	QRO95.2.71	2	QUERÉTARO ARTEAGA	AMEALCO 20KM AL SURESTE	-100.092	20.154	2506
320499	T.aestivum	Central	QRO95.2.72	2	QUERÉTARO ARTEAGA	AMEALCO 20KM AL SURESTE	-100.092	20.154	2506
320500	T.aestivum	Central	QRO95.2.73	2	QUERÉTARO ARTEAGA	AMEALCO 20KM AL SURESTE	-100.092	20.154	2506
320501	T.aestivum	Central	QRO95.2.74	2	QUERÉTARO ARTEAGA	AMEALCO 20KM AL SURESTE	-100.092	20.154	2506
320502	T.aestivum	Central	QRO95.2.75	2	QUERÉTARO ARTEAGA	AMEALCO 20KM AL SURESTE	-100.092	20.154	2506
320503	T.aestivum	Central	QRO95.2.76	2	QUERÉTARO ARTEAGA	AMEALCO 20KM AL SURESTE	-100.092	20.154	2506
320504	T.aestivum	Central	QRO95.2.77	2	QUERÉTARO ARTEAGA	AMEALCO 20KM AL SURESTE	-100.092	20.154	2506
320506	T.aestivum	Central	QRO95.2.79	2	QUERÉTARO ARTEAGA	AMEALCO 20KM AL SURESTE	-100.092	20.154	2506
320507	T.aestivum	Central	QRO95.2.80	2	QUERÉTARO ARTEAGA	AMEALCO 20KM AL SURESTE	-100.092	20.154	2506
320508	T.aestivum	Central	QRO95.2.81	2	QUERÉTARO ARTEAGA	AMEALCO 20KM AL SURESTE	-100.092	20.154	2506
320510	T.aestivum	Central	QRO95.3.2	2	QUERÉTARO ARTEAGA	AMEALCO 25KM AL SURESTE	-100.092	20.105	2281
320511	T.aestivum	Central	QRO95.3.3	2	QUERÉTARO ARTEAGA	AMEALCO 25KM AL SURESTE	-100.092	20.105	2281
320512	T.aestivum	Central	QRO95.3.4	2	QUERÉTARO ARTEAGA	AMEALCO 25KM AL SURESTE	-100.092	20.105	2281
320513	T.aestivum	Central	QRO95.3.5	2	QUERÉTARO ARTEAGA	AMEALCO 25KM AL SURESTE	-100.092	20.105	2281
320514	T.aestivum	Central	QRO95.3.6	2	QUERÉTARO ARTEAGA	AMEALCO 25KM AL SURESTE	-100.092	20.105	2281
320515	T.aestivum	Central	QRO95.3.7	2	QUERÉTARO ARTEAGA	AMEALCO 25KM AL SURESTE	-100.092	20.105	2281
320516	T.aestivum	Central	QRO95.3.8	2	QUERÉTARO ARTEAGA	AMEALCO 25KM AL SURESTE	-100.092	20.105	2281
320517	T.aestivum	Central	QRO95.3.9	2	QUERÉTARO ARTEAGA	AMEALCO 25KM AL SURESTE	-100.092	20.105	2281
320518	T.aestivum	Central	QRO95.3.11	2	QUERÉTARO ARTEAGA	AMEALCO 25KM AL SURESTE	-100.092	20.105	2281
320519	T.aestivum	Central	QRO95.3.13	2	QUERÉTARO ARTEAGA	AMEALCO 25KM AL SURESTE	-100.092	20.105	2281
320520	T.aestivum	Central	QRO95.3.16	2	QUERÉTARO ARTEAGA	AMEALCO 25KM AL SURESTE	-100.092	20.105	2281
320521	T.aestivum	Central	QRO95.3.17	2	QUERÉTARO ARTEAGA	AMEALCO 25KM AL SURESTE	-100.092	20.105	2281
320522	T.aestivum	Central	QRO95.3.18	2	QUERÉTARO ARTEAGA	AMEALCO 25KM AL SURESTE	-100.092	20.105	2281
320523	T.aestivum	Central	QRO95.3.19	2	QUERÉTARO ARTEAGA	AMEALCO 25KM AL SURESTE	-100.092	20.105	2281
320524	T.aestivum	Central	QRO95.3.20	2	QUERÉTARO ARTEAGA	AMEALCO 25KM AL SURESTE	-100.092	20.105	2281
320525	T.aestivum	Central	QRO95.3.21	2	QUERÉTARO ARTEAGA	AMEALCO 25KM AL SURESTE	-100.092	20.105	2281
320526	T.aestivum	Central	QRO95.3.22	2	QUERÉTARO ARTEAGA	AMEALCO 25KM AL SURESTE	-100.092	20.105	2281
320527	T.aestivum	Central	QRO95.3.23	2	QUERÉTARO ARTEAGA	AMEALCO 25KM AL SURESTE	-100.092	20.105	2281
320528	T.aestivum	Central	QRO95.3.24	2	QUERÉTARO ARTEAGA	AMEALCO 25KM AL SURESTE	-100.092	20.105	2281
320529	T.aestivum	Central	QRO95.3.25	2	QUERÉTARO ARTEAGA	AMEALCO 25KM AL SURESTE	-100.092	20.105	2281
320530	T.aestivum	Central	QRO95.3.26	2	QUERÉTARO ARTEAGA	AMEALCO 25KM AL SURESTE	-100.092	20.105	2281
320531	T.aestivum	Central	QRO95.3.27	2	QUERÉTARO ARTEAGA	AMEALCO 25KM AL SURESTE	-100.092	20.105	2281
320532	T.aestivum	Central	QRO95.3.29	2	QUERÉTARO ARTEAGA	AMEALCO 25KM AL SURESTE	-100.092	20.105	2281
320533	T.aestivum	Central	QRO95.3.30	2	QUERÉTARO ARTEAGA	AMEALCO 25KM AL SURESTE	-100.092	20.105	2281
320534	T.aestivum	Central	QRO95.3.32	2	QUERÉTARO ARTEAGA	AMEALCO 25KM AL SURESTE	-100.092	20.105	2281
320535	T.aestivum	Central	QRO95.3.33	2	QUERÉTARO ARTEAGA	AMEALCO 25KM AL SURESTE	-100.092	20.105	2281
320536	T.aestivum	Central	QRO95.4.1	2	MÉXICO	SANTIAGO DE MEXQUIUTLAN	-100.065	20.066	2323
320537	T.aestivum	Central	QRO95.4.2	2	MÉXICO	SANTIAGO DE MEXQUIUTLAN	-100.065	20.066	2323
320538	T.aestivum	Central	QRO95.4.3	2	MÉXICO	SANTIAGO DE MEXQUIUTLAN	-100.065	20.066	2323
320539	T.aestivum	Central	QRO95.4.4	2	MÉXICO	SANTIAGO DE MEXQUIUTLAN	-100.065	20.066	2323
320540	T.aestivum	Central	QRO95.4.5	2	MÉXICO	SANTIAGO DE MEXQUIUTLAN	-100.065	20.066	2323
320541	T.aestivum	Central	QRO95.4.6	2	MÉXICO	SANTIAGO DE MEXQUIUTLAN	-100.065	20.066	2323
320542	T.aestivum	Central	QRO95.4.7	2	MÉXICO	SANTIAGO DE MEXQUIUTLAN	-100.065	20.066	2323
320543	T.aestivum	Central	QRO95.4.9	2	MÉXICO	SANTIAGO DE MEXQUIUTLAN	-100.065	20.066	2323
320544	T.aestivum	Central	QRO95.4.10	2	MÉXICO	SANTIAGO DE MEXQUIUTLAN	-100.065	20.066	2323
320546	T.aestivum	Central	QRO95.4.12	2	MÉXICO	SANTIAGO DE MEXQUIUTLAN	-100.065	20.066	2323
320547	T.aestivum	Central	QRO95.4.13	2	MÉXICO	SANTIAGO DE MEXQUIUTLAN	-100.065	20.066	2323
320548	T.aestivum	Central	QRO95.4.14	2	MÉXICO	SANTIAGO DE MEXQUIUTLAN	-100.065	20.066	2323
320549	T.aestivum	Central	QRO95.4.15	2	MÉXICO	SANTIAGO DE MEXQUIUTLAN	-100.065	20.066	2323
320551	T.aestivum	Central	QRO95.4.17	2	MÉXICO	SANTIAGO DE MEXQUIUTLAN	-100.065	20.066	2323
320552	T.aestivum	Central	QRO95.4.18	2	MÉXICO	SANTIAGO DE MEXQUIUTLAN	-100.065	20.066	2323
320553	T.aestivum	Central	QRO95.4.19	2	MÉXICO	SANTIAGO DE MEXQUIUTLAN	-100.065	20.066	2323
320554	T.aestivum	Central	QRO95.4.20	2	MÉXICO	SANTIAGO DE MEXQUIUTLAN	-100.065	20.066	2323
320555	T.aestivum	Central	QRO95.4.21	2	MÉXICO	SANTIAGO DE MEXQUIUTLAN	-100.065	20.066	2323
320556	T.aestivum	Central	QRO95.4.22	2	MÉXICO	SANTIAGO DE MEXQUIUTLAN	-100.065	20.066	2323
320557	T.aestivum	Central	QRO95.4.23	2	MÉXICO	SANTIAGO DE MEXQUIUTLAN	-100.065	20.066	2323
320558	T.aestivum	Central	QRO95.4.24	2	MÉXICO	SANTIAGO DE MEXQUIUTLAN	-100.065	20.066	2323
320559	T.aestivum	Central	QRO95.4.25	2	MÉXICO	SANTIAGO DE MEXQUIUTLAN	-100.065	20.066	2323
320560	T.aestivum	Central	QRO95.4.26	2	MÉXICO	SANTIAGO DE MEXQUIUTLAN	-100.065	20.066	2323
320561	T.aestivum	Central	QRO95.4.28	2	MÉXICO	SANTIAGO DE MEXQUIUTLAN	-100.065	20.066	2323
320562	T.aestivum	Central	QRO95.4.29	2	MÉXICO	SANTIAGO DE MEXQUIUTLAN	-100.065	20.066	2323
320563	T.aestivum	Central	QRO95.4.30	2	MÉXICO	SANTIAGO DE MEXQUIUTLAN	-100.065	20.066	2323
320565	T.aestivum	Central	QRO95.4.33	2	MÉXICO	SANTIAGO DE MEXQUIUTLAN	-100.065	20.066	2323
320566	T.aestivum	Central	QRO95.4.34	2	MÉXICO	SANTIAGO DE MEXQUIUTLAN	-100.065	20.066	2323
320567	T.aestivum	Central	QRO95.4.37	2	MÉXICO	SANTIAGO DE MEXQUIUTLAN	-100.065	20.066	2323
320568	T.aestivum	Central	QRO95.4.38	2	MÉXICO	SANTIAGO DE MEXQUIUTLAN	-100.065	20.066	2323
320569	T.aestivum	Central	QRO95.4.39	2	MÉXICO	SANTIAGO DE MEXQUIUTLAN	-100.065	20.066	2323
320570	T.aestivum	Central	QRO95.4.40	2	MÉXICO	SANTIAGO DE MEXQUIUTLAN	-100.065	20.066	2323
320571	T.aestivum	Central	QRO95.4.41	2	MÉXICO	SANTIAGO DE MEXQUIUTLAN	-100.065	20.066	2323
320572	T.aestivum	Central	QRO95.4.42	2	MÉXICO	SANTIAGO DE MEXQUIUTLAN	-100.065	20.066	2323
320573	T.aestivum	Central	QRO95.4.43	2	MÉXICO	SANTIAGO DE MEXQUIUTLAN	-100.065	20.066	2323
320575	T.aestivum	Central	QRO95.4.45	2	MÉXICO	SANTIAGO DE MEXQUIUTLAN	-100.065	20.066	2323
320576	T.aestivum	Central	QRO95.4.46	2	MÉXICO	SANTIAGO DE MEXQUIUTLAN	-100.065	20.066	2323
320577	T.aestivum	Central	QRO95.4.47	2	MÉXICO	SANTIAGO DE MEXQUIUTLAN	-100.065	20.066	2323
320578	T.aestivum	Central	QRO95.4.48	2	MÉXICO	SANTIAGO DE MEXQUIUTLAN	-100.065	20.066	2323
320580	T.aestivum	Central	QRO95.4.50	2	MÉXICO	SANTIAGO DE MEXQUIUTLAN	-100.065	20.066	2323
320581	T.aestivum	Central	QRO95.4.51	2	MÉXICO	SANTIAGO DE MEXQUIUTLAN	-100.065	20.066	2323
320582	T.aestivum	Central	QRO95.4.52	2	MÉXICO	SANTIAGO DE MEXQUIUTLAN	-100.065	20.066	2323
320583	T.aestivum	Central	QRO95.4.53	2	MÉXICO	SANTIAGO DE MEXQUIUTLAN	-100.065	20.066	2323
320584	T.aestivum	Central	QRO95.4.54	2	MÉXICO	SANTIAGO DE MEXQUIUTLAN	-100.065	20.066	2323
320585	T.aestivum	Central	QRO95.4.55	2	MÉXICO	SANTIAGO DE MEXQUIUTLAN	-100.065	20.066	2323
320586	T.aestivum	Central	QRO95.3.10	2	QUERÉTARO ARTEAGA	AMEALCO 25KM AL SURESTE	-100.092	20.105	2281
320587	T.aestivum	Central	QRO95.3.12	2	QUERÉTARO ARTEAGA	AMEALCO 25KM AL SURESTE	-100.092	20.105	2281
320588	T.aestivum	Central	QRO95.3.14	2	QUERÉTARO ARTEAGA	AMEALCO 25KM AL SURESTE	-100.092	20.105	2281
320589	T.aestivum	Central	QRO95.3.15	2	QUERÉTARO ARTEAGA	AMEALCO 25KM AL SURESTE	-100.092	20.105	2281
320590	T.aestivum	Central	QRO95.3.28	2	QUERÉTARO ARTEAGA	AMEALCO 25KM AL SURESTE	-100.092	20.105	2281
320591	T.aestivum	Central	QRO95.3.31	2	QUERÉTARO ARTEAGA	AMEALCO 25KM AL SURESTE	-100.092	20.105	2281
320592	T.aestivum	Central	QRO95.3.34	2	QUERÉTARO ARTEAGA	AMEALCO 25KM AL SURESTE	-100.092	20.105	2281
320593	T.aestivum	Central	QRO95.4.8	2	MÉXICO	SANTIAGO DE MEXQUIUTLAN	-100.065	20.066	2323
320594	T.aestivum	Central	QRO95.4.27	2	MÉXICO	SANTIAGO DE MEXQUIUTLAN	-100.065	20.066	2323
320595	T.aestivum	Central	QRO95.4.32	2	MÉXICO	SANTIAGO DE MEXQUIUTLAN	-100.065	20.066	2323
320596	T.aestivum	Central	QRO95.4.35	2	MÉXICO	SANTIAGO DE MEXQUIUTLAN	-100.065	20.066	2323
320597	T.aestivum	Central	QRO95.4.36	2	MÉXICO	SANTIAGO DE MEXQUIUTLAN	-100.065	20.066	2323
2248423	T.aestivum	North	CHIH96.4	3	CHIHUAHUA	EJIDO LAS TROJITAS, URIQUE	-108.083	27.25
2248424	T.aestivum	North	CHIH96.4	3	CHIHUAHUA	EJIDO LAS TROJITAS, URIQUE	-108.083	27.25
2248425	T.aestivum	North	CHIH96.4	3	CHIHUAHUA	EJIDO LAS TROJITAS, URIQUE	-108.083	27.25
2248426	T.aestivum	North	CHIH96.4	3	CHIHUAHUA	EJIDO LAS TROJITAS, URIQUE	-108.083	27.25
2248427	T.aestivum	North	CHIH96.4	3	CHIHUAHUA	EJIDO LAS TROJITAS, URIQUE	-108.083	27.25
2248428	T.aestivum	North	CHIH96.4	3	CHIHUAHUA	EJIDO LAS TROJITAS, URIQUE	-108.083	27.25
2248429	T.aestivum	North	CHIH96.4	3	CHIHUAHUA	EJIDO LAS TROJITAS, URIQUE	-108.083	27.25
2248430	T.aestivum	North	CHIH96.4	3	CHIHUAHUA	EJIDO LAS TROJITAS, URIQUE	-108.083	27.25
2248431	T.aestivum	North	CHIH96.4	3	CHIHUAHUA	EJIDO LAS TROJITAS, URIQUE	-108.083	27.25
2248432	T.aestivum	North	CHIH96.4	3	CHIHUAHUA	EJIDO LAS TROJITAS, URIQUE	-108.083	27.25
2248433	T.aestivum	North	CHIH96.4	3	CHIHUAHUA	EJIDO LAS TROJITAS, URIQUE	-108.083	27.25
2248434	T.aestivum	North	CHIH96.4	3	CHIHUAHUA	EJIDO LAS TROJITAS, URIQUE	-108.083	27.25
2248435	T.aestivum	North	CHIH96.4	3	CHIHUAHUA	EJIDO LAS TROJITAS, URIQUE	-108.083	27.25
2248436	T.aestivum	North	CHIH96.4	3	CHIHUAHUA	EJIDO LAS TROJITAS, URIQUE	-108.083	27.25
2248437	T.aestivum	North	CHIH96.4	3	CHIHUAHUA	EJIDO LAS TROJITAS, URIQUE	-108.083	27.25
2248438	T.aestivum	North	CHIH96.4	3	CHIHUAHUA	EJIDO LAS TROJITAS, URIQUE	-108.083	27.25
2248439	T.aestivum	North	CHIH96.4	3	CHIHUAHUA	EJIDO LAS TROJITAS, URIQUE	-108.083	27.25
2248440	T.aestivum	North	CHIH96.4	3	CHIHUAHUA	EJIDO LAS TROJITAS, URIQUE	-108.083	27.25
2248441	T.aestivum	North	CHIH96.4	3	CHIHUAHUA	EJIDO LAS TROJITAS, URIQUE	-108.083	27.25
2248446	T.aestivum	North	CHIH96.4	3	CHIHUAHUA	EJIDO LAS TROJITAS, URIQUE	-108.083	27.25
2248447	T.aestivum	North	CHIH96.4	3	CHIHUAHUA	EJIDO LAS TROJITAS, URIQUE	-108.083	27.25
2248448	T.aestivum	North	CHIH96.4	3	CHIHUAHUA	EJIDO LAS TROJITAS, URIQUE	-108.083	27.25
2248449	T.aestivum	North	CHIH96.4	3	CHIHUAHUA	EJIDO LAS TROJITAS, URIQUE	-108.083	27.25
2248450	T.aestivum	North	CHIH96.4	3	CHIHUAHUA	EJIDO LAS TROJITAS, URIQUE	-108.083	27.25
2248451	T.aestivum	North	CHIH96.4	3	CHIHUAHUA	EJIDO LAS TROJITAS, URIQUE	-108.083	27.25
2248452	T.aestivum	North	CHIH96.4	3	CHIHUAHUA	EJIDO LAS TROJITAS, URIQUE	-108.083	27.25
2248453	T.aestivum	North	CHIH96.4	3	CHIHUAHUA	EJIDO LAS TROJITAS, URIQUE	-108.083	27.25
2248454	T.aestivum	North	CHIH96.4	3	CHIHUAHUA	EJIDO LAS TROJITAS, URIQUE	-108.083	27.25
2248455	T.aestivum	North	CHIH96.4	3	CHIHUAHUA	EJIDO LAS TROJITAS, URIQUE	-108.083	27.25
2248456	T.aestivum	North	CHIH96.4	3	CHIHUAHUA	EJIDO LAS TROJITAS, URIQUE	-108.083	27.25
2248457	T.aestivum	North	CHIH96.4	3	CHIHUAHUA	EJIDO LAS TROJITAS, URIQUE	-108.083	27.25
2248458	T.aestivum	North	CHIH96.4	3	CHIHUAHUA	EJIDO LAS TROJITAS, URIQUE	-108.083	27.25
2248459	T.aestivum	North	CHIH96.4	3	CHIHUAHUA	EJIDO LAS TROJITAS, URIQUE	-108.083	27.25
2248460	T.aestivum	North	CHIH96.4	3	CHIHUAHUA	EJIDO LAS TROJITAS, URIQUE	-108.083	27.25
2248461	T.aestivum	North	CHIH96.4	3	CHIHUAHUA	EJIDO LAS TROJITAS, URIQUE	-108.083	27.25
2248462	T.aestivum	North	CHIH96.4	3	CHIHUAHUA	EJIDO LAS TROJITAS, URIQUE	-108.083	27.25
2248465	T.aestivum	North	CHIH96.4	3	CHIHUAHUA	EJIDO LAS TROJITAS, URIQUE	-108.083	27.25
2248466	T.aestivum	North	CHIH96.4	3	CHIHUAHUA	EJIDO LAS TROJITAS, URIQUE	-108.083	27.25
2248467	T.aestivum	North	CHIH96.4	3	CHIHUAHUA	EJIDO LAS TROJITAS, URIQUE	-108.083	27.25
2248468	T.aestivum	North	CHIH96.4	3	CHIHUAHUA	EJIDO LAS TROJITAS, URIQUE	-108.083	27.25
2248469	T.aestivum	North	CHIH96.4	3	CHIHUAHUA	EJIDO LAS TROJITAS, URIQUE	-108.083	27.25
2248470	T.aestivum	North	CHIH96.4	3	CHIHUAHUA	EJIDO LAS TROJITAS, URIQUE	-108.083	27.25
2248471	T.aestivum	North	CHIH96.4	3	CHIHUAHUA	EJIDO LAS TROJITAS, URIQUE	-108.083	27.25
2248472	T.aestivum	North	CHIH96.4	3	CHIHUAHUA	EJIDO LAS TROJITAS, URIQUE	-108.083	27.25
2248473	T.aestivum	North	CHIH96.4	3	CHIHUAHUA	EJIDO LAS TROJITAS, URIQUE	-108.083	27.25
2248474	T.aestivum	North	CHIH96.4	3	CHIHUAHUA	EJIDO LAS TROJITAS, URIQUE	-108.083	27.25
2248475	T.aestivum	North	CHIH96.4	3	CHIHUAHUA	EJIDO LAS TROJITAS, URIQUE	-108.083	27.25
2248476	T.aestivum	North	CHIH96.4	3	CHIHUAHUA	EJIDO LAS TROJITAS, URIQUE	-108.083	27.25
2248477	T.aestivum	North	CHIH96.4	3	CHIHUAHUA	EJIDO LAS TROJITAS, URIQUE	-108.083	27.25
2248478	T.aestivum	North	CHIH96.4	3	CHIHUAHUA	EJIDO LAS TROJITAS, URIQUE	-108.083	27.25
2248479	T.aestivum	North	CHIH96.4	3	CHIHUAHUA	EJIDO LAS TROJITAS, URIQUE	-108.083	27.25
2248480	T.aestivum	North	CHIH96.4	3	CHIHUAHUA	EJIDO LAS TROJITAS, URIQUE	-108.083	27.25
2248481	T.aestivum	North	CHIH96.4	3	CHIHUAHUA	EJIDO LAS TROJITAS, URIQUE	-108.083	27.25
2248482	T.aestivum	North	CHIH96.4	3	CHIHUAHUA	EJIDO LAS TROJITAS, URIQUE	-108.083	27.25
2248483	T.aestivum	North	CHIH96.4	3	CHIHUAHUA	EJIDO LAS TROJITAS, URIQUE	-108.083	27.25
2248484	T.aestivum	North	CHIH96.4	3	CHIHUAHUA	EJIDO LAS TROJITAS, URIQUE	-108.083	27.25
2248485	T.aestivum	North	CHIH96.4	3	CHIHUAHUA	EJIDO LAS TROJITAS, URIQUE	-108.083	27.25
2248486	T.aestivum	North	CHIH96.4	3	CHIHUAHUA	EJIDO LAS TROJITAS, URIQUE	-108.083	27.25
2248487	T.aestivum	North	CHIH96.4	3	CHIHUAHUA	EJIDO LAS TROJITAS, URIQUE	-108.083	27.25
2248488	T.aestivum	North	CHIH96.4	3	CHIHUAHUA	EJIDO LAS TROJITAS, URIQUE	-108.083	27.25
2248489	T.aestivum	North	CHIH96.4	3	CHIHUAHUA	EJIDO LAS TROJITAS, URIQUE	-108.083	27.25
2248490	T.aestivum	North	CHIH96.4	3	CHIHUAHUA	EJIDO LAS TROJITAS, URIQUE	-108.083	27.25
2248491	T.aestivum	North	CHIH96.4	3	CHIHUAHUA	EJIDO LAS TROJITAS, URIQUE	-108.083	27.25
2248492	T.aestivum	North	CHIH96.4	3	CHIHUAHUA	EJIDO LAS TROJITAS, URIQUE	-108.083	27.25
2248493	T.aestivum	North	CHIH96.4	3	CHIHUAHUA	EJIDO LAS TROJITAS, URIQUE	-108.083	27.25
2248494	T.aestivum	North	CHIH96.4	3	CHIHUAHUA	EJIDO LAS TROJITAS, URIQUE	-108.083	27.25
2248495	T.aestivum	North	CHIH96.4	3	CHIHUAHUA	EJIDO LAS TROJITAS, URIQUE	-108.083	27.25
2248496	T.aestivum	North	CHIH96.4	3	CHIHUAHUA	EJIDO LAS TROJITAS, URIQUE	-108.083	27.25
2248497	T.aestivum	North	CHIH96.4	3	CHIHUAHUA	EJIDO LAS TROJITAS, URIQUE	-108.083	27.25
2248498	T.aestivum	North	CHIH96.4	3	CHIHUAHUA	EJIDO LAS TROJITAS, URIQUE	-108.083	27.25
2248500	T.aestivum	North	CHIH96.4	3	CHIHUAHUA	EJIDO LAS TROJITAS, URIQUE	-108.083	27.25
2248501	T.aestivum	North	CHIH96.4	3	CHIHUAHUA	EJIDO LAS TROJITAS, URIQUE	-108.083	27.25
2248502	T.aestivum	North	CHIH96.4	3	CHIHUAHUA	EJIDO LAS TROJITAS, URIQUE	-108.083	27.25
2248503	T.aestivum	North	CHIH96.4	3	CHIHUAHUA	EJIDO LAS TROJITAS, URIQUE	-108.083	27.25
2248504	T.aestivum	North	CHIH96.4	3	CHIHUAHUA	EJIDO LAS TROJITAS, URIQUE	-108.083	27.25
2248505	T.aestivum	North	CHIH96.4	3	CHIHUAHUA	EJIDO LAS TROJITAS, URIQUE	-108.083	27.25
2248506	T.aestivum	North	CHIH96.4	3	CHIHUAHUA	EJIDO LAS TROJITAS, URIQUE	-108.083	27.25
2248508	T.aestivum	North	CHIH96.4	3	CHIHUAHUA	EJIDO LAS TROJITAS, URIQUE	-108.083	27.25
2248509	T.aestivum	North	CHIH96.4	3	CHIHUAHUA	EJIDO LAS TROJITAS, URIQUE	-108.083	27.25
2248510	T.aestivum	North	CHIH96.4	3	CHIHUAHUA	EJIDO LAS TROJITAS, URIQUE	-108.083	27.25
2248511	T.aestivum	North	CHIH96.4	3	CHIHUAHUA	EJIDO LAS TROJITAS, URIQUE	-108.083	27.25
2248512	T.aestivum	North	CHIH96.4	3	CHIHUAHUA	EJIDO LAS TROJITAS, URIQUE	-108.083	27.25
2248513	T.aestivum	North	CHIH96.4	3	CHIHUAHUA	EJIDO LAS TROJITAS, URIQUE	-108.083	27.25
2248514	T.aestivum	North	CHIH96.4	3	CHIHUAHUA	EJIDO LAS TROJITAS, URIQUE	-108.083	27.25
2248515	T.aestivum	North	CHIH96.4	3	CHIHUAHUA	EJIDO LAS TROJITAS, URIQUE	-108.083	27.25
2248516	T.aestivum	North	CHIH96.4	3	CHIHUAHUA	EJIDO LAS TROJITAS, URIQUE	-108.083	27.25
2248517	T.aestivum	North	CHIH96.4	3	CHIHUAHUA	EJIDO LAS TROJITAS, URIQUE	-108.083	27.25
2248518	T.aestivum	North	CHIH96.4	3	CHIHUAHUA	EJIDO LAS TROJITAS, URIQUE	-108.083	27.25
2248519	T.aestivum	North	CHIH96.4	3	CHIHUAHUA	EJIDO LAS TROJITAS, URIQUE	-108.083	27.25
2248520	T.aestivum	North	CHIH96.4	3	CHIHUAHUA	EJIDO LAS TROJITAS, URIQUE	-108.083	27.25
2248521	T.aestivum	North	CHIH96.4	3	CHIHUAHUA	EJIDO LAS TROJITAS, URIQUE	-108.083	27.25
2248522	T.aestivum	North	CHIH96.4	3	CHIHUAHUA	EJIDO LAS TROJITAS, URIQUE	-108.083	27.25
2248523	T.aestivum	North	CHIH96.4	3	CHIHUAHUA	EJIDO LAS TROJITAS, URIQUE	-108.083	27.25
2248524	T.aestivum	North	CHIH96.4	3	CHIHUAHUA	EJIDO LAS TROJITAS, URIQUE	-108.083	27.25
2248525	T.aestivum	North	CHIH96.4	3	CHIHUAHUA	EJIDO LAS TROJITAS, URIQUE	-108.083	27.25
2248526	T.aestivum	North	CHIH96.4	3	CHIHUAHUA	EJIDO LAS TROJITAS, URIQUE	-108.083	27.25
2248527	T.aestivum	North	CHIH96.4	3	CHIHUAHUA	EJIDO LAS TROJITAS, URIQUE	-108.083	27.25
2248528	T.aestivum	North	CHIH96.4	3	CHIHUAHUA	EJIDO LAS TROJITAS, URIQUE	-108.083	27.25
2248529	T.aestivum	North	CHIH96.4	3	CHIHUAHUA	EJIDO LAS TROJITAS, URIQUE	-108.083	27.25
2248530	T.aestivum	North	CHIH96.4	3	CHIHUAHUA	EJIDO LAS TROJITAS, URIQUE	-108.083	27.25
2248531	T.aestivum	North	CHIH96.4	3	CHIHUAHUA	EJIDO LAS TROJITAS, URIQUE	-108.083	27.25
2248532	T.aestivum	North	CHIH96.4	3	CHIHUAHUA	EJIDO LAS TROJITAS, URIQUE	-108.083	27.25
2248533	T.aestivum	North	CHIH96.4	3	CHIHUAHUA	EJIDO LAS TROJITAS, URIQUE	-108.083	27.25
2248534	T.aestivum	North	CHIH96.4	3	CHIHUAHUA	EJIDO LAS TROJITAS, URIQUE	-108.083	27.25
2248535	T.aestivum	North	CHIH96.4	3	CHIHUAHUA	EJIDO LAS TROJITAS, URIQUE	-108.083	27.25
2248536	T.aestivum	North	CHIH96.4	3	CHIHUAHUA	EJIDO LAS TROJITAS, URIQUE	-108.083	27.25
2248537	T.aestivum	North	CHIH96.4	3	CHIHUAHUA	EJIDO LAS TROJITAS, URIQUE	-108.083	27.25
2248538	T.aestivum	North	CHIH96.4	3	CHIHUAHUA	EJIDO LAS TROJITAS, URIQUE	-108.083	27.25
2248539	T.aestivum	North	CHIH96.4	3	CHIHUAHUA	EJIDO LAS TROJITAS, URIQUE	-108.083	27.25
2248540	T.aestivum	North	CHIH96.4	3	CHIHUAHUA	EJIDO LAS TROJITAS, URIQUE	-108.083	27.25
2248541	T.aestivum	North	CHIH96.4	3	CHIHUAHUA	EJIDO LAS TROJITAS, URIQUE	-108.083	27.25
2248542	T.aestivum	North	CHIH96.4	3	CHIHUAHUA	EJIDO LAS TROJITAS, URIQUE	-108.083	27.25
2248543	T.aestivum	North	CHIH96.4	3	CHIHUAHUA	EJIDO LAS TROJITAS, URIQUE	-108.083	27.25
2248544	T.aestivum	North	CHIH96.4	3	CHIHUAHUA	EJIDO LAS TROJITAS, URIQUE	-108.083	27.25
2248545	T.aestivum	North	CHIH96.4	3	CHIHUAHUA	EJIDO LAS TROJITAS, URIQUE	-108.083	27.25
2248546	T.aestivum	North	CHIH96.4	3	CHIHUAHUA	EJIDO LAS TROJITAS, URIQUE	-108.083	27.25
2248547	T.aestivum	North	CHIH96.4	3	CHIHUAHUA	EJIDO LAS TROJITAS, URIQUE	-108.083	27.25
2248548	T.aestivum	North	CHIH96.4	3	CHIHUAHUA	EJIDO LAS TROJITAS, URIQUE	-108.083	27.25
2248549	T.aestivum	North	CHIH96.4	3	CHIHUAHUA	EJIDO LAS TROJITAS, URIQUE	-108.083	27.25
2248550	T.aestivum	North	CHIH96.4	3	CHIHUAHUA	EJIDO LAS TROJITAS, URIQUE	-108.083	27.25
2248551	T.aestivum	North	CHIH96.4	3	CHIHUAHUA	EJIDO LAS TROJITAS, URIQUE	-108.083	27.25
2248552	T.aestivum	North	CHIH96.4	3	CHIHUAHUA	EJIDO LAS TROJITAS, URIQUE	-108.083	27.25
2248553	T.aestivum	North	CHIH96.4	3	CHIHUAHUA	EJIDO LAS TROJITAS, URIQUE	-108.083	27.25
2248554	T.aestivum	North	CHIH96.4	3	CHIHUAHUA	EJIDO LAS TROJITAS, URIQUE	-108.083	27.25
2248555	T.aestivum	North	CHIH96.4	3	CHIHUAHUA	EJIDO LAS TROJITAS, URIQUE	-108.083	27.25
2248556	T.aestivum	North	CHIH96.4	3	CHIHUAHUA	EJIDO LAS TROJITAS, URIQUE	-108.083	27.25
2248557	T.aestivum	North	CHIH96.4	3	CHIHUAHUA	EJIDO LAS TROJITAS, URIQUE	-108.083	27.25
2248558	T.aestivum	North	CHIH96.4	3	CHIHUAHUA	EJIDO LAS TROJITAS, URIQUE	-108.083	27.25
2248559	T.aestivum	North	CHIH96.4	3	CHIHUAHUA	EJIDO LAS TROJITAS, URIQUE	-108.083	27.25
2248560	T.aestivum	North	CHIH96.4	3	CHIHUAHUA	EJIDO LAS TROJITAS, URIQUE	-108.083	27.25
2248561	T.aestivum	North	CHIH96.4	3	CHIHUAHUA	EJIDO LAS TROJITAS, URIQUE	-108.083	27.25
2248563	T.aestivum	North	CHIH96.4	3	CHIHUAHUA	EJIDO LAS TROJITAS, URIQUE	-108.083	27.25
2248564	T.aestivum	North	CHIH96.4	3	CHIHUAHUA	EJIDO LAS TROJITAS, URIQUE	-108.083	27.25
2248565	T.aestivum	North	CHIH96.4	3	CHIHUAHUA	EJIDO LAS TROJITAS, URIQUE	-108.083	27.25
2248566	T.aestivum	North	CHIH96.4	3	CHIHUAHUA	EJIDO LAS TROJITAS, URIQUE	-108.083	27.25
2248567	T.aestivum	North	CHIH96.4	3	CHIHUAHUA	EJIDO LAS TROJITAS, URIQUE	-108.083	27.25
2248568	T.aestivum	North	CHIH96.4	3	CHIHUAHUA	EJIDO LAS TROJITAS, URIQUE	-108.083	27.25
2248569	T.aestivum	North	CHIH96.4	3	CHIHUAHUA	EJIDO LAS TROJITAS, URIQUE	-108.083	27.25
2248570	T.aestivum	North	CHIH96.4	3	CHIHUAHUA	EJIDO LAS TROJITAS, URIQUE	-108.083	27.25
2248571	T.aestivum	North	CHIH96.4	3	CHIHUAHUA	EJIDO LAS TROJITAS, URIQUE	-108.083	27.25
2248572	T.aestivum	North	CHIH96.4	3	CHIHUAHUA	EJIDO LAS TROJITAS, URIQUE	-108.083	27.25
2248573	T.aestivum	North	CHIH96.4	3	CHIHUAHUA	EJIDO LAS TROJITAS, URIQUE	-108.083	27.25
2248574	T.aestivum	North	CHIH96.4	3	CHIHUAHUA	EJIDO LAS TROJITAS, URIQUE	-108.083	27.25
2248575	T.aestivum	North	CHIH96.4	3	CHIHUAHUA	EJIDO LAS TROJITAS, URIQUE	-108.083	27.25
2248576	T.aestivum	North	CHIH96.4	3	CHIHUAHUA	EJIDO LAS TROJITAS, URIQUE	-108.083	27.25
2248577	T.aestivum	North	CHIH96.4	3	CHIHUAHUA	EJIDO LAS TROJITAS, URIQUE	-108.083	27.25
2248578	T.aestivum	North	CHIH96.4	3	CHIHUAHUA	EJIDO LAS TROJITAS, URIQUE	-108.083	27.25
2248579	T.aestivum	North	CHIH96.4	3	CHIHUAHUA	EJIDO LAS TROJITAS, URIQUE	-108.083	27.25
2248580	T.aestivum	North	CHIH96.4	3	CHIHUAHUA	EJIDO LAS TROJITAS, URIQUE	-108.083	27.25
2248581	T.aestivum	North	CHIH96.4	3	CHIHUAHUA	EJIDO LAS TROJITAS, URIQUE	-108.083	27.25
2248582	T.aestivum	North	CHIH96.4	3	CHIHUAHUA	EJIDO LAS TROJITAS, URIQUE	-108.083	27.25
2248583	T.aestivum	North	CHIH96.4	3	CHIHUAHUA	EJIDO LAS TROJITAS, URIQUE	-108.083	27.25
2248584	T.aestivum	North	CHIH96.4	3	CHIHUAHUA	EJIDO LAS TROJITAS, URIQUE	-108.083	27.25
2248585	T.aestivum	North	CHIH96.4	3	CHIHUAHUA	EJIDO LAS TROJITAS, URIQUE	-108.083	27.25
2248586	T.aestivum	North	CHIH96.4	3	CHIHUAHUA	EJIDO LAS TROJITAS, URIQUE	-108.083	27.25
2248587	T.aestivum	North	CHIH96.4	3	CHIHUAHUA	EJIDO LAS TROJITAS, URIQUE	-108.083	27.25
2248588	T.aestivum	North	CHIH96.4	3	CHIHUAHUA	EJIDO LAS TROJITAS, URIQUE	-108.083	27.25
2248589	T.aestivum	North	CHIH96.4	3	CHIHUAHUA	EJIDO LAS TROJITAS, URIQUE	-108.083	27.25
2248590	T.aestivum	North	CHIH96.4	3	CHIHUAHUA	EJIDO LAS TROJITAS, URIQUE	-108.083	27.25
2248591	T.aestivum	North	CHIH96.4	3	CHIHUAHUA	EJIDO LAS TROJITAS, URIQUE	-108.083	27.25
2248592	T.aestivum	North	CHIH96.4	3	CHIHUAHUA	EJIDO LAS TROJITAS, URIQUE	-108.083	27.25
2248593	T.aestivum	North	CHIH96.4	3	CHIHUAHUA	EJIDO LAS TROJITAS, URIQUE	-108.083	27.25
2248594	T.aestivum	North	CHIH96.4	3	CHIHUAHUA	EJIDO LAS TROJITAS, URIQUE	-108.083	27.25
2248596	T.aestivum	North	CHIH96.4	3	CHIHUAHUA	EJIDO LAS TROJITAS, URIQUE	-108.083	27.25
2248597	T.aestivum	North	CHIH96.4	3	CHIHUAHUA	EJIDO LAS TROJITAS, URIQUE	-108.083	27.25
2248598	T.aestivum	North	CHIH96.4	3	CHIHUAHUA	EJIDO LAS TROJITAS, URIQUE	-108.083	27.25
2248599	T.aestivum	North	CHIH96.4	3	CHIHUAHUA	EJIDO LAS TROJITAS, URIQUE	-108.083	27.25
2248600	T.aestivum	North	CHIH96.4	3	CHIHUAHUA	EJIDO LAS TROJITAS, URIQUE	-108.083	27.25
2248601	T.aestivum	North	CHIH96.4	3	CHIHUAHUA	EJIDO LAS TROJITAS, URIQUE	-108.083	27.25
2248602	T.aestivum	North	CHIH96.4	3	CHIHUAHUA	EJIDO LAS TROJITAS, URIQUE	-108.083	27.25
2248603	T.aestivum	North	CHIH96.4	3	CHIHUAHUA	EJIDO LAS TROJITAS, URIQUE	-108.083	27.25
2248605	T.aestivum	North	CHIH96.4	3	CHIHUAHUA	EJIDO LAS TROJITAS, URIQUE	-108.083	27.25
2248606	T.aestivum	North	CHIH96.4	3	CHIHUAHUA	EJIDO LAS TROJITAS, URIQUE	-108.083	27.25
2248607	T.aestivum	North	CHIH96.4	3	CHIHUAHUA	EJIDO LAS TROJITAS, URIQUE	-108.083	27.25
2248608	T.aestivum	North	CHIH96.4	3	CHIHUAHUA	EJIDO LAS TROJITAS, URIQUE	-108.083	27.25
2248609	T.aestivum	North	CHIH96.4	3	CHIHUAHUA	EJIDO LAS TROJITAS, URIQUE	-108.083	27.25
2248610	T.aestivum	North	CHIH96.4	3	CHIHUAHUA	EJIDO LAS TROJITAS, URIQUE	-108.083	27.25
2248611	T.aestivum	North	CHIH96.4	3	CHIHUAHUA	EJIDO LAS TROJITAS, URIQUE	-108.083	27.25
2248612	T.aestivum	North	CHIH96.4	3	CHIHUAHUA	EJIDO LAS TROJITAS, URIQUE	-108.083	27.25
2248613	T.aestivum	North	CHIH96.4	3	CHIHUAHUA	EJIDO LAS TROJITAS, URIQUE	-108.083	27.25
2248614	T.aestivum	North	CHIH96.4	3	CHIHUAHUA	EJIDO LAS TROJITAS, URIQUE	-108.083	27.25
2248615	T.aestivum	North	CHIH96.4	3	CHIHUAHUA	EJIDO LAS TROJITAS, URIQUE	-108.083	27.25
2248616	T.aestivum	North	CHIH96.4	3	CHIHUAHUA	EJIDO LAS TROJITAS, URIQUE	-108.083	27.25
2248617	T.aestivum	North	CHIH96.4	3	CHIHUAHUA	EJIDO LAS TROJITAS, URIQUE	-108.083	27.25
2248618	T.aestivum	North	CHIH96.4	3	CHIHUAHUA	EJIDO LAS TROJITAS, URIQUE	-108.083	27.25
2248619	T.aestivum	North	CHIH96.4	3	CHIHUAHUA	EJIDO LAS TROJITAS, URIQUE	-108.083	27.25
2248620	T.aestivum	North	CHIH96.4	3	CHIHUAHUA	EJIDO LAS TROJITAS, URIQUE	-108.083	27.25
2248621	T.aestivum	North	CHIH96.4	3	CHIHUAHUA	EJIDO LAS TROJITAS, URIQUE	-108.083	27.25
2248622	T.aestivum	North	CHIH96.4	3	CHIHUAHUA	EJIDO LAS TROJITAS, URIQUE	-108.083	27.25
2248623	T.aestivum	North	CHIH96.4	3	CHIHUAHUA	EJIDO LAS TROJITAS, URIQUE	-108.083	27.25
2248624	T.aestivum	North	CHIH96.4	3	CHIHUAHUA	EJIDO LAS TROJITAS, URIQUE	-108.083	27.25
2248625	T.aestivum	North	CHIH96.4	3	CHIHUAHUA	EJIDO LAS TROJITAS, URIQUE	-108.083	27.25
2248627	T.aestivum	North	CHIH96.4	3	CHIHUAHUA	EJIDO LAS TROJITAS, URIQUE	-108.083	27.25
2248628	T.aestivum	North	CHIH96.4	3	CHIHUAHUA	EJIDO LAS TROJITAS, URIQUE	-108.083	27.25
2248629	T.aestivum	North	CHIH96.4	3	CHIHUAHUA	EJIDO LAS TROJITAS, URIQUE	-108.083	27.25
2248630	T.aestivum	North	CHIH96.4	3	CHIHUAHUA	EJIDO LAS TROJITAS, URIQUE	-108.083	27.25
2248631	T.aestivum	North	CHIH96.4	3	CHIHUAHUA	EJIDO LAS TROJITAS, URIQUE	-108.083	27.25
2248632	T.aestivum	North	CHIH96.4	3	CHIHUAHUA	EJIDO LAS TROJITAS, URIQUE	-108.083	27.25
2248633	T.aestivum	North	CHIH96.4	3	CHIHUAHUA	EJIDO LAS TROJITAS, URIQUE	-108.083	27.25
2248634	T.aestivum	North	CHIH96.4	3	CHIHUAHUA	EJIDO LAS TROJITAS, URIQUE	-108.083	27.25
2248635	T.aestivum	North	CHIH96.4	3	CHIHUAHUA	EJIDO LAS TROJITAS, URIQUE	-108.083	27.25
2248636	T.aestivum	North	CHIH96.4	3	CHIHUAHUA	EJIDO LAS TROJITAS, URIQUE	-108.083	27.25
2248637	T.aestivum	North	CHIH96.4	3	CHIHUAHUA	EJIDO LAS TROJITAS, URIQUE	-108.083	27.25
2248638	T.aestivum	North	CHIH96.4	3	CHIHUAHUA	EJIDO LAS TROJITAS, URIQUE	-108.083	27.25
2248639	T.aestivum	North	CHIH96.4	3	CHIHUAHUA	EJIDO LAS TROJITAS, URIQUE	-108.083	27.25
2248640	T.aestivum	North	CHIH96.4	3	CHIHUAHUA	EJIDO LAS TROJITAS, URIQUE	-108.083	27.25
2248641	T.aestivum	North	CHIH96.4	3	CHIHUAHUA	EJIDO LAS TROJITAS, URIQUE	-108.083	27.25
2248642	T.aestivum	North	CHIH96.4	3	CHIHUAHUA	EJIDO LAS TROJITAS, URIQUE	-108.083	27.25
2248643	T.aestivum	North	CHIH96.4	3	CHIHUAHUA	EJIDO LAS TROJITAS, URIQUE	-108.083	27.25
2248644	T.aestivum	North	CHIH96.4	3	CHIHUAHUA	EJIDO LAS TROJITAS, URIQUE	-108.083	27.25
2248645	T.aestivum	North	CHIH96.4	3	CHIHUAHUA	EJIDO LAS TROJITAS, URIQUE	-108.083	27.25
2248646	T.aestivum	North	CHIH96.4	3	CHIHUAHUA	EJIDO LAS TROJITAS, URIQUE	-108.083	27.25
2248647	T.aestivum	North	CHIH96.4	3	CHIHUAHUA	EJIDO LAS TROJITAS, URIQUE	-108.083	27.25
2248648	T.aestivum	North	CHIH96.4	3	CHIHUAHUA	EJIDO LAS TROJITAS, URIQUE	-108.083	27.25
2248649	T.aestivum	North	CHIH96.4	3	CHIHUAHUA	EJIDO LAS TROJITAS, URIQUE	-108.083	27.25
2248650	T.aestivum	North	CHIH96.4	3	CHIHUAHUA	EJIDO LAS TROJITAS, URIQUE	-108.083	27.25
2248651	T.aestivum	North	CHIH96.4	3	CHIHUAHUA	EJIDO LAS TROJITAS, URIQUE	-108.083	27.25
2248652	T.aestivum	North	CHIH96.4	3	CHIHUAHUA	EJIDO LAS TROJITAS, URIQUE	-108.083	27.25
2248653	T.aestivum	North	CHIH96.4	3	CHIHUAHUA	EJIDO LAS TROJITAS, URIQUE	-108.083	27.25
2248654	T.aestivum	North	CHIH96.4	3	CHIHUAHUA	EJIDO LAS TROJITAS, URIQUE	-108.083	27.25
2248655	T.aestivum	North	CHIH96.4	3	CHIHUAHUA	EJIDO LAS TROJITAS, URIQUE	-108.083	27.25
2248656	T.aestivum	North	CHIH96.4	3	CHIHUAHUA	EJIDO LAS TROJITAS, URIQUE	-108.083	27.25
2248657	T.aestivum	North	CHIH96.4	3	CHIHUAHUA	EJIDO LAS TROJITAS, URIQUE	-108.083	27.25
2248658	T.aestivum	North	CHIH96.4	3	CHIHUAHUA	EJIDO LAS TROJITAS, URIQUE	-108.083	27.25
2248659	T.aestivum	North	CHIH96.4	3	CHIHUAHUA	EJIDO LAS TROJITAS, URIQUE	-108.083	27.25
2248660	T.aestivum	North	CHIH96.4	3	CHIHUAHUA	EJIDO LAS TROJITAS, URIQUE	-108.083	27.25
2248661	T.aestivum	North	CHIH96.4	3	CHIHUAHUA	EJIDO LAS TROJITAS, URIQUE	-108.083	27.25
2248662	T.aestivum	North	CHIH96.4	3	CHIHUAHUA	EJIDO LAS TROJITAS, URIQUE	-108.083	27.25
2248663	T.aestivum	North	CHIH96.4	3	CHIHUAHUA	EJIDO LAS TROJITAS, URIQUE	-108.083	27.25
2248664	T.aestivum	North	CHIH96.4	3	CHIHUAHUA	EJIDO LAS TROJITAS, URIQUE	-108.083	27.25
2248665	T.aestivum	North	CHIH96.4	3	CHIHUAHUA	EJIDO LAS TROJITAS, URIQUE	-108.083	27.25
2248666	T.aestivum	North	CHIH96.4	3	CHIHUAHUA	EJIDO LAS TROJITAS, URIQUE	-108.083	27.25
2248667	T.aestivum	North	CHIH96.4	3	CHIHUAHUA	EJIDO LAS TROJITAS, URIQUE	-108.083	27.25
2248668	T.aestivum	North	CHIH96.4	3	CHIHUAHUA	EJIDO LAS TROJITAS, URIQUE	-108.083	27.25
2248669	T.aestivum	North	CHIH96.4	3	CHIHUAHUA	EJIDO LAS TROJITAS, URIQUE	-108.083	27.25
2248670	T.aestivum	North	CHIH96.4	3	CHIHUAHUA	EJIDO LAS TROJITAS, URIQUE	-108.083	27.25
2248671	T.aestivum	North	CHIH96.4	3	CHIHUAHUA	EJIDO LAS TROJITAS, URIQUE	-108.083	27.25
2248672	T.aestivum	North	CHIH96.4	3	CHIHUAHUA	EJIDO LAS TROJITAS, URIQUE	-108.083	27.25
2248673	T.aestivum	North	CHIH96.4	3	CHIHUAHUA	EJIDO LAS TROJITAS, URIQUE	-108.083	27.25
2248674	T.aestivum	North	CHIH96.4	3	CHIHUAHUA	EJIDO LAS TROJITAS, URIQUE	-108.083	27.25
2248675	T.aestivum	North	CHIH96.4	3	CHIHUAHUA	EJIDO LAS TROJITAS, URIQUE	-108.083	27.25
2248676	T.aestivum	North	CHIH96.4	3	CHIHUAHUA	EJIDO LAS TROJITAS, URIQUE	-108.083	27.25
2248677	T.aestivum	North	CHIH96.4	3	CHIHUAHUA	EJIDO LAS TROJITAS, URIQUE	-108.083	27.25
2248678	T.aestivum	North	CHIH96.4	3	CHIHUAHUA	EJIDO LAS TROJITAS, URIQUE	-108.083	27.25
2248679	T.aestivum	North	CHIH96.4	3	CHIHUAHUA	EJIDO LAS TROJITAS, URIQUE	-108.083	27.25
2248680	T.aestivum	North	CHIH96.4	3	CHIHUAHUA	EJIDO LAS TROJITAS, URIQUE	-108.083	27.25
2248681	T.aestivum	North	CHIH96.4	3	CHIHUAHUA	EJIDO LAS TROJITAS, URIQUE	-108.083	27.25
2248682	T.aestivum	North	CHIH96.4	3	CHIHUAHUA	EJIDO LAS TROJITAS, URIQUE	-108.083	27.25
2248683	T.aestivum	North	CHIH96.4	3	CHIHUAHUA	EJIDO LAS TROJITAS, URIQUE	-108.083	27.25
2248684	T.aestivum	North	CHIH96.4	3	CHIHUAHUA	EJIDO LAS TROJITAS, URIQUE	-108.083	27.25
2248685	T.aestivum	North	CHIH96.4	3	CHIHUAHUA	EJIDO LAS TROJITAS, URIQUE	-108.083	27.25
2248686	T.aestivum	North	CHIH96.4	3	CHIHUAHUA	EJIDO LAS TROJITAS, URIQUE	-108.083	27.25
2248687	T.aestivum	North	CHIH96.4	3	CHIHUAHUA	EJIDO LAS TROJITAS, URIQUE	-108.083	27.25
2248688	T.aestivum	North	CHIH96.4	3	CHIHUAHUA	EJIDO LAS TROJITAS, URIQUE	-108.083	27.25
2248689	T.aestivum	North	CHIH96.4	3	CHIHUAHUA	EJIDO LAS TROJITAS, URIQUE	-108.083	27.25
2248690	T.aestivum	North	CHIH96.4	3	CHIHUAHUA	EJIDO LAS TROJITAS, URIQUE	-108.083	27.25
2248691	T.aestivum	North	CHIH96.4	3	CHIHUAHUA	EJIDO LAS TROJITAS, URIQUE	-108.083	27.25
2248692	T.aestivum	North	CHIH96.4	3	CHIHUAHUA	EJIDO LAS TROJITAS, URIQUE	-108.083	27.25
2248693	T.aestivum	North	CHIH96.4	3	CHIHUAHUA	EJIDO LAS TROJITAS, URIQUE	-108.083	27.25
2248694	T.aestivum	North	CHIH96.4	3	CHIHUAHUA	EJIDO LAS TROJITAS, URIQUE	-108.083	27.25
2248695	T.aestivum	North	CHIH96.4	3	CHIHUAHUA	EJIDO LAS TROJITAS, URIQUE	-108.083	27.25
2248696	T.aestivum	North	CHIH96.4	3	CHIHUAHUA	EJIDO LAS TROJITAS, URIQUE	-108.083	27.25
2248697	T.aestivum	North	CHIH96.4	3	CHIHUAHUA	EJIDO LAS TROJITAS, URIQUE	-108.083	27.25
2248698	T.aestivum	North	CHIH96.4	3	CHIHUAHUA	EJIDO LAS TROJITAS, URIQUE	-108.083	27.25
2248699	T.aestivum	North	CHIH96.4	3	CHIHUAHUA	EJIDO LAS TROJITAS, URIQUE	-108.083	27.25
2248700	T.aestivum	North	CHIH96.4	3	CHIHUAHUA	EJIDO LAS TROJITAS, URIQUE	-108.083	27.25
2248701	T.aestivum	North	CHIH96.4	3	CHIHUAHUA	EJIDO LAS TROJITAS, URIQUE	-108.083	27.25
2248702	T.aestivum	North	CHIH96.4	3	CHIHUAHUA	EJIDO LAS TROJITAS, URIQUE	-108.083	27.25
2248703	T.aestivum	North	CHIH96.4	3	CHIHUAHUA	EJIDO LAS TROJITAS, URIQUE	-108.083	27.25
2248704	T.aestivum	North	CHIH96.4	3	CHIHUAHUA	EJIDO LAS TROJITAS, URIQUE	-108.083	27.25
2249305	T.aestivum	North	CHIH96.7	3	CHIHUAHUA	EJIDO EL RANCHITA, GUAZAPARES	-108.25	27.333
2249306	T.aestivum	North	CHIH96.7	3	CHIHUAHUA	EJIDO EL RANCHITA, GUAZAPARES	-108.25	27.333
2249307	T.aestivum	North	CHIH96.7	3	CHIHUAHUA	EJIDO EL RANCHITA, GUAZAPARES	-108.25	27.333
2249308	T.aestivum	North	CHIH96.7	3	CHIHUAHUA	EJIDO EL RANCHITA, GUAZAPARES	-108.25	27.333
2249309	T.aestivum	North	CHIH96.7	3	CHIHUAHUA	EJIDO EL RANCHITA, GUAZAPARES	-108.25	27.333
2249310	T.aestivum	North	CHIH96.7	3	CHIHUAHUA	EJIDO EL RANCHITA, GUAZAPARES	-108.25	27.333
2249311	T.aestivum	North	CHIH96.7	3	CHIHUAHUA	EJIDO EL RANCHITA, GUAZAPARES	-108.25	27.333
2249312	T.aestivum	North	CHIH96.7	3	CHIHUAHUA	EJIDO EL RANCHITA, GUAZAPARES	-108.25	27.333
[truncated: 5,987 more rows]
